# Supplementary material for: Chromatin dynamics associated with seed desiccation tolerance/sensitivity at early germination in Medicago truncatula
Source: Front Plant Sci. 2022 Nov 24;13:1059493. doi: 10.3389/fpls.2022.1059493 (PMC9729785; doi:10.3389/fpls.2022.1059493)
Supplement: Supplementary file 3 [file DataSheet_1.xlsx]

## Sheet: S1
Supplementary Table S1. 3,337 genes whose expression is up-regulated by PEG treatment.
Gene	Annotation	Cluster
MtrunA17Chr0c10g0493611	putative protein	1
MtrunA17Chr1g0146901	Putative CTAG/Pcc1 family protein	1
MtrunA17Chr1g0148061	Putative transcription factor C2H2 family	1
MtrunA17Chr1g0148531	Putative ADP-ribosylation factor GTPase-activating protein AGD14	1
MtrunA17Chr1g0149671	Putative ribosome biogenesis protein BRX1	1
MtrunA17Chr1g0150481	Putative ribosomal protein L53	1
MtrunA17Chr1g0150551	Putative tocopherol C-methyltransferase	1
MtrunA17Chr1g0151021	Putative ribosomal protein L33	1
MtrunA17Chr1g0151391	Putative acyl-lipid (11-3)-desaturase	1
MtrunA17Chr1g0151901	Putative ribonuclease D	1
MtrunA17Chr1g0152141	Putative chaperonin Cpn60/TCP-1 family, groEL-like apical domain superfamily	1
MtrunA17Chr1g0152241	Putative transcription factor bZIP family	1
MtrunA17Chr1g0152411	putative protein	1
MtrunA17Chr1g0152611	Putative F-box domain, galactose oxidase/kelch, beta-propeller, kelch-type beta propeller	1
MtrunA17Chr1g0153291	Putative noranthrone synthase	1
MtrunA17Chr1g0153381	Putative hydro-lyase	1
MtrunA17Chr1g0154591	Putative Thaumatin family	1
MtrunA17Chr1g0154741	putative protein	1
MtrunA17Chr1g0155011	Putative ribosomal protein L13e	1
MtrunA17Chr1g0155361	Putative NADH:ubiquinone reductase (H(+)-translocating)	1
MtrunA17Chr1g0155981	Putative ribosomal protein L13	1
MtrunA17Chr1g0156641	Putative transcription factor bZIP family	1
MtrunA17Chr1g0156781	putative protein	1
MtrunA17Chr1g0157451	Putative phloem protein	1
MtrunA17Chr1g0158431	hypothetical protein	1
MtrunA17Chr1g0158971	Putative transcription factor AP2-EREBP family	1
MtrunA17Chr1g0159651	Putative F-box domain-containing protein	1
MtrunA17Chr1g0159991	Putative alpha-L-fucosidase	1
MtrunA17Chr1g0160161	Putative methenyltetrahydrofolate cyclohydrolase, Methylenetetrahydrofolate dehydrogenase (NADP(+))	1
MtrunA17Chr1g0161261	hypothetical protein	1
MtrunA17Chr1g0161301	Putative ribosomal protein S5	1
MtrunA17Chr1g0162011	Putative anthranilate synthase	1
MtrunA17Chr1g0162091	Putative glycine rich protein	1
MtrunA17Chr1g0162101	putative protein	1
MtrunA17Chr1g0162141	hypothetical protein	1
MtrunA17Chr1g0162311	putative protein	1
MtrunA17Chr1g0163601	Putative methyltransferase	1
MtrunA17Chr1g0164831	Putative EamA domain-containing protein	1
MtrunA17Chr1g0166111	Putative protein Pet100	1
MtrunA17Chr1g0166261	putative protein	1
MtrunA17Chr1g0166621	hypothetical protein	1
MtrunA17Chr1g0167651	Putative malate dehydrogenase	1
MtrunA17Chr1g0168061	putative protein	1
MtrunA17Chr1g0168341	Putative ribosomal protein S3	1
MtrunA17Chr1g0168461	Putative translation Initiation factor eIF- 4e, eukaryotic translation initiation factor 4E (eIF-4E)	1
MtrunA17Chr1g0168781	Putative BURP domain-containing protein	1
MtrunA17Chr1g0169301	Putative hydroxyethylthiazole kinase	1
MtrunA17Chr1g0170011	Putative protein-synthesizing GTPase	1
MtrunA17Chr1g0172321	Putative F-box domain-containing protein	1
MtrunA17Chr1g0172341	Putative nucleic acid-binding protein	1
MtrunA17Chr1g0172431	hypothetical protein	1
MtrunA17Chr1g0174361	putative protein	1
MtrunA17Chr1g0175851	Putative transcription factor C2H2 family	1
MtrunA17Chr1g0175861	putative protein	1
MtrunA17Chr1g0176311	Putative universal stress protein A family	1
MtrunA17Chr1g0176321	Putative universal stress protein A family	1
MtrunA17Chr1g0177701	Putative ribosomal protein S8e/ribosomal biogenesis NSA2	1
MtrunA17Chr1g0180121	Putative Thaumatin family	1
MtrunA17Chr1g0180221	Putative Thaumatin family	1
MtrunA17Chr1g0180231	Putative Thaumatin family	1
MtrunA17Chr1g0180771	putative protein	1
MtrunA17Chr1g0181761	Putative ribosomal protein L4/L1e	1
MtrunA17Chr1g0182531	Putative ribosomal protein S4/S9	1
MtrunA17Chr1g0182571	Putative Arf GTPase activating protein	1
MtrunA17Chr1g0182761	Putative transcription factor interactor and regulator CCHC(Zn) family	1
MtrunA17Chr1g0183571	Putative leucine-rich repeat domain superfamily	1
MtrunA17Chr1g0183621	Putative Snf7 family protein	1
MtrunA17Chr1g0183851	Putative ribosomal protein L21e	1
MtrunA17Chr1g0184401	Putative proteinase inhibitor I13, potato inhibitor I	1
MtrunA17Chr1g0184411	Putative proteinase inhibitor I13, potato inhibitor I	1
MtrunA17Chr1g0184661	Putative linker histone H1/H5, domain H15, winged helix-like DNA-binding domain superfamily	1
MtrunA17Chr1g0184671	Putative linker histone H1/H5, domain H15, winged helix-like DNA-binding domain superfamily	1
MtrunA17Chr1g0184681	Putative ribosomal protein S19/S15	1
MtrunA17Chr1g0184911	Beta-carotene isomerase D27	1
MtrunA17Chr1g0185641	Putative like-Sm (LSM) domain containing protein, LSm4/SmD1/SmD3	1
MtrunA17Chr1g0185711	Putative trans-2,3-dihydro-3-hydroxyanthranilate isomerase	1
MtrunA17Chr1g0185811	Putative 11-S seed storage protein, plant	1
MtrunA17Chr1g0185821	Putative 11-S seed storage protein, plant	1
MtrunA17Chr1g0185841	Putative 11-S seed storage protein, plant	1
MtrunA17Chr1g0187251	Putative peptidase S8 propeptide/proteinase inhibitor I9 superfamily	1
MtrunA17Chr1g0187751	Putative malate dehydrogenase	1
MtrunA17Chr1g0188071	Putative protein EXORDIUM	1
MtrunA17Chr1g0188241	putative protein	1
MtrunA17Chr1g0188491	putative protein	1
MtrunA17Chr1g0188551	Putative translation initiation factor IF6	1
MtrunA17Chr1g0188701	Putative F-box domain-containing protein	1
MtrunA17Chr1g0189661	Putative phloem protein	1
MtrunA17Chr1g0190441	Putative aminopyrimidine aminohydrolase	1
MtrunA17Chr1g0190481	Putative transcription factor SSXT family	1
MtrunA17Chr1g0190961	Putative ribosomal protein S24e	1
MtrunA17Chr1g0191391	Putative The fantastic four family protein	1
MtrunA17Chr1g0191751	Putative short-chain dehydrogenase/reductase SDR, NAD(P)-binding domain superfamily	1
MtrunA17Chr1g0191831	Putative mannosylglycoprotein endo-beta-mannosidase	1
MtrunA17Chr1g0192261	Putative folate receptor	1
MtrunA17Chr1g0192271	Putative ribosomal protein L18e	1
MtrunA17Chr1g0192821	Putative kelch-type beta propeller	1
MtrunA17Chr1g0192961	Putative Agenet-like domain-containing protein	1
MtrunA17Chr1g0195781	Putative 4-hydroxy-tetrahydrodipicolinate synthase	1
MtrunA17Chr1g0196841	Putative oleosin	1
MtrunA17Chr1g0197251	Putative limit dextrinase	1
MtrunA17Chr1g0197651	Putative transcription factor WD40-like family	1
MtrunA17Chr1g0198051	putative protein	1
MtrunA17Chr1g0199041	putative protein	1
MtrunA17Chr1g0199131	Putative cathepsin L	1
MtrunA17Chr1g0200071	Putative protein-synthesizing GTPase	1
MtrunA17Chr1g0200371	Putative RNA recognition motif domain, nucleotide-binding alpha-beta plait domain superfamily	1
MtrunA17Chr1g0201331	Putative major intrinsic protein	1
MtrunA17Chr1g0201351	hypothetical protein	1
MtrunA17Chr1g0201481	Putative ribosomal protein S13	1
MtrunA17Chr1g0201721	Putative ribosomal protein L3	1
MtrunA17Chr1g0201821	hypothetical protein	1
MtrunA17Chr1g0202891	Putative very-long-chain 3-oxoacyl-CoA reductase	1
MtrunA17Chr1g0203071	Putative ribosomal protein L36e	1
MtrunA17Chr1g0203091	Putative presenilin/signal peptide peptidase	1
MtrunA17Chr1g0203471	Putative F-box domain, leucine-rich repeat domain superfamily, F-box-like domain superfamily	1
MtrunA17Chr1g0204611	Putative stem-specific protein TSJT1	1
MtrunA17Chr1g0204831	Putative VAN3-binding protein	1
MtrunA17Chr1g0205141	Putative rmlC-like cupin domain superfamily, rmlC-like jelly roll protein	1
MtrunA17Chr1g0205221	Putative MFS transporter superfamily, biopterin transporter family	1
MtrunA17Chr1g0205331	Putative Late embryogenesis abundant protein, SMP subgroup	1
MtrunA17Chr1g0205351	Putative tetratricopeptide-like helical domain superfamily, DYW domain-containing protein	1
MtrunA17Chr1g0205391	putative protein	1
MtrunA17Chr1g0205971	Putative ribosomal protein S8	1
MtrunA17Chr1g0206851	Putative amino acid transporter, transmembrane domain-containing protein	1
MtrunA17Chr1g0207201	Putative endo-1,4-beta-xylanase	1
MtrunA17Chr1g0207501	Putative ribosomal protein S14	1
MtrunA17Chr1g0207521	putative protein	1
MtrunA17Chr1g0207631	Putative Thioredoxin domain-containing protein	1
MtrunA17Chr1g0207711	Putative alpha-L-fucosidase	1
MtrunA17Chr1g0207941	hypothetical protein	1
MtrunA17Chr1g0208181	Putative ribosome biogenesis protein Slx9	1
MtrunA17Chr1g0208471	Putative RNA recognition motif domain, nucleotide-binding alpha-beta plait domain superfamily	1
MtrunA17Chr1g0208941	Putative oleoyl-[acyl-carrier-protein] hydrolase	1
MtrunA17Chr1g0209001	Putative transcription factor C2H2 family	1
MtrunA17Chr1g0209031	putative protein	1
MtrunA17Chr1g0209281	Putative modifying wall lignin-1/2	1
MtrunA17Chr1g0210481	putative protein	1
MtrunA17Chr1g0210581	Putative ribosomal protein S27	1
MtrunA17Chr1g0211371	Putative amino acid/polyamine transporter I	1
MtrunA17Chr1g0211971	Putative prefoldin alpha	1
MtrunA17Chr1g0212691	Putative transcription regulator mTERF family	1
MtrunA17Chr1g0213211	Putative pre-mRNA cleavage complex subunit Clp1, P-loop containing nucleoside triphosphate hydrolase	1
MtrunA17Chr1g0213961	Putative YggU-like superfamily protein	1
MtrunA17Chr2g0278301	putative protein	1
MtrunA17Chr2g0278531	putative protein	1
MtrunA17Chr2g0278601	Putative cytochrome b-c1 complex, subunit 6, ubiquinol-cytochrome C reductase hinge	1
MtrunA17Chr2g0279511	Putative peptidylprolyl isomerase	1
MtrunA17Chr2g0281331	Putative ribosomal protein L2, domain 2	1
MtrunA17Chr2g0281541	putative protein	1
MtrunA17Chr2g0282141	Putative tetratricopeptide-like helical domain superfamily	1
MtrunA17Chr2g0282251	putative protein	1
MtrunA17Chr2g0282731	Putative glycogen phosphorylase	1
MtrunA17Chr2g0282961	Putative transcription factor ARF family	1
MtrunA17Chr2g0283141	Putative transcription factor Homobox-WOX family	1
MtrunA17Chr2g0283311	Putative ribosomal protein L2	1
MtrunA17Chr2g0283411	Putative GDSL lipase/esterase, SGNH hydrolase superfamily	1
MtrunA17Chr2g0283531	Putative sinapine esterase	1
MtrunA17Chr2g0283551	Putative ribosomal protein S27	1
MtrunA17Chr2g0284001	Putative transcription factor TGA like domain-containing protein	1
MtrunA17Chr2g0284571	hypothetical protein	1
MtrunA17Chr2g0284751	Putative Oil body-associated protein	1
MtrunA17Chr2g0285101	putative protein	1
MtrunA17Chr2g0285641	Putative F-box domain, leucine-rich repeat domain superfamily, F-box-like domain superfamily	1
MtrunA17Chr2g0285921	hypothetical protein	1
MtrunA17Chr2g0286051	Putative Galactose-binding-like domain superfamily	1
MtrunA17Chr2g0287051	putative protein	1
MtrunA17Chr2g0287111	Putative F-box associated interaction domain-containing protein	1
MtrunA17Chr2g0287151	putative protein	1
MtrunA17Chr2g0287261	Putative guanylate kinase	1
MtrunA17Chr2g0287981	Putative thioredoxin-dependent peroxiredoxin	1
MtrunA17Chr2g0290061	Putative F-box domain, galactose oxidase/kelch, beta-propeller, F-box associated interaction	1
MtrunA17Chr2g0290661	Putative CRAL-TRIO lipid binding domain, CRAL/TRIO domain, CRAL/TRIO domain superfamily	1
MtrunA17Chr2g0290791	Putative RNA polymerase subunit RPB4/RPC9, HRDC-like superfamily, Rpb4/RPC9 superfamily	1
MtrunA17Chr2g0291161	Putative F-box domain-containing protein	1
MtrunA17Chr2g0291611	putative protein	1
MtrunA17Chr2g0293341	Putative ribosomal protein L7/L12	1
MtrunA17Chr2g0293811	Putative protein-serine/threonine phosphatase	1
MtrunA17Chr2g0294641	putative protein	1
MtrunA17Chr2g0294681	Putative phosducin, thioredoxin-like domain, Thioredoxin-like superfamily	1
MtrunA17Chr2g0294771	Putative endosulphine	1
MtrunA17Chr2g0295871	Putative translationally controlled tumour protein	1
MtrunA17Chr2g0295951	Putative methyltransferase	1
MtrunA17Chr2g0295991	Putative protein-serine/threonine phosphatase	1
MtrunA17Chr2g0296171	Putative transcription regulator mTERF family	1
MtrunA17Chr2g0296651	Putative cytochrome P450	1
MtrunA17Chr2g0296701	Putative transcription regulator mTERF family	1
MtrunA17Chr2g0298831	putative protein	1
MtrunA17Chr2g0299531	putative protein	1
MtrunA17Chr2g0299541	Putative ribosomal protein S16	1
MtrunA17Chr2g0299671	Putative diacylglycerol O-acyltransferase	1
MtrunA17Chr2g0300341	Putative mechanosensitive ion channel MscS, LSM domain superfamily	1
MtrunA17Chr2g0300991	Putative organic solute transporter subunit alpha/Transmembrane protein	1
MtrunA17Chr2g0301661	Putative flavin-containing monooxygenase	1
MtrunA17Chr2g0302071	putative protein	1
MtrunA17Chr2g0302111	putative protein	1
MtrunA17Chr2g0305041	putative protein	1
MtrunA17Chr2g0306641	Putative transcription factor GRAS family	1
MtrunA17Chr2g0307231	putative protein	1
MtrunA17Chr2g0307241	Putative cellulose synthase (UDP-forming)	1
MtrunA17Chr2g0307331	Putative oleosin	1
MtrunA17Chr2g0307441	hypothetical protein	1
MtrunA17Chr2g0308721	putative protein	1
MtrunA17Chr2g0309341	Putative CTP synthase (glutamine hydrolyzing)	1
MtrunA17Chr2g0310641	Putative F-box associated interaction domain, F-box-like domain superfamily	1
MtrunA17Chr2g0310661	hypothetical protein	1
MtrunA17Chr2g0311331	hypothetical protein	1
MtrunA17Chr2g0312171	putative protein	1
MtrunA17Chr2g0312441	Putative RNA helicase	1
MtrunA17Chr2g0314721	Putative geraniol 8-hydroxylase	1
MtrunA17Chr2g0315631	Putative transcription factor TGA like domain-containing protein	1
MtrunA17Chr2g0316211	Putative ubiquitin-conjugating enzyme E2, ubiquitin-conjugating enzyme/RWD	1
MtrunA17Chr2g0316491	Putative methionyl aminopeptidase	1
MtrunA17Chr2g0317051	hypothetical protein	1
MtrunA17Chr2g0317151	Putative multi antimicrobial extrusion protein	1
MtrunA17Chr2g0317541	Putative ribosomal protein S10	1
MtrunA17Chr2g0317741	Putative knottin, scorpion toxin, defensin, plant, knottin, scorpion toxin-like superfamily	1
MtrunA17Chr2g0317751	Putative knottin, scorpion toxin	1
MtrunA17Chr2g0317811	Putative nucleolar GTP-binding protein	1
MtrunA17Chr2g0318481	Putative increased DNA methylation 2/3	1
MtrunA17Chr2g0318841	Putative protein kinase RLK-Pelle-DLSV family	1
MtrunA17Chr2g0318901	Putative BURP domain-containing protein	1
MtrunA17Chr2g0319141	Putative transcription factor Hap3/NF-YB family	1
MtrunA17Chr2g0319551	Putative AAI/SS protein	1
MtrunA17Chr2g0319981	Putative 3Fe-4S ferredoxin, DnaJ domain, 4Fe-4S ferredoxin-type, iron-sulphur binding protein	1
MtrunA17Chr2g0321181	Putative oxidoreductase	1
MtrunA17Chr2g0321271	hypothetical protein	1
MtrunA17Chr2g0321571	Putative ribosomal protein S25	1
MtrunA17Chr2g0321611	Putative senescence regulator S40	1
MtrunA17Chr2g0321621	putative protein	1
MtrunA17Chr2g0322321	Putative cytochrome P450	1
MtrunA17Chr2g0322361	Putative cellulose synthase (UDP-forming)	1
MtrunA17Chr2g0323171	Putative transcription factor AP2-EREBP family	1
MtrunA17Chr2g0323761	putative protein	1
MtrunA17Chr2g0324851	putative protein	1
MtrunA17Chr2g0325301	Putative ribonuclease H	1
MtrunA17Chr2g0326231	putative protein	1
MtrunA17Chr2g0326521	Putative beta-galactosidase	1
MtrunA17Chr2g0327041	Putative RlpA-like domain superfamily, kiwellin	1
MtrunA17Chr2g0327261	putative protein	1
MtrunA17Chr2g0327431	Putative trans-2-enoyl-CoA reductase (NADPH)	1
MtrunA17Chr2g0327781	Putative ribosomal protein L25/L23	1
MtrunA17Chr2g0328161	Putative triose-phosphate isomerase	1
MtrunA17Chr2g0328741	Putative Tim10-like domain superfamily protein	1
MtrunA17Chr2g0328761	Putative multi antimicrobial extrusion protein	1
MtrunA17Chr2g0329671	Putative transcription factor Nin-like family	1
MtrunA17Chr2g0329901	Putative linoleate 9S-lipoxygenase	1
MtrunA17Chr2g0329911	Putative linoleate 9S-lipoxygenase	1
MtrunA17Chr2g0331521	Putative proton-dependent oligopeptide transporter family, PTR2 family proton/oligopeptide symporter	1
MtrunA17Chr2g0331691	Putative small GTP-binding protein	1
MtrunA17Chr2g0333191	Putative ribonuclease H-like superfamily, PRO8NT domain, PROCN domain, PROCT domain, MPN	1
MtrunA17Chr2g0333471	Putative mediator complex subunit 15, KIX domain-containing protein	1
MtrunA17Chr3g0077391	Putative ribosomal protein S4/S9	1
MtrunA17Chr3g0077401	hypothetical protein	1
MtrunA17Chr3g0078641	Putative 18S rRNA (adenine(1779)-N(6)/adenine(1780)-N(6))-dimethyltransferase	1
MtrunA17Chr3g0079381	Putative pectinesterase	1
MtrunA17Chr3g0079391	hypothetical protein	1
MtrunA17Chr3g0079401	Putative pectinesterase	1
MtrunA17Chr3g0079411	Putative protein kinase RLK-Pelle-LRR-Xb-1 family	1
MtrunA17Chr3g0080061	Putative nucleic acid-binding protein	1
MtrunA17Chr3g0080681	putative protein	1
MtrunA17Chr3g0080891	Putative F-box domain-containing protein	1
MtrunA17Chr3g0081401	Putative 3-hydroxyindolin-2-one monooxygenase	1
MtrunA17Chr3g0081411	Putative Transposase-associated domain-containing protein	1
MtrunA17Chr3g0081741	Putative ribosomal protein S19e	1
MtrunA17Chr3g0082001	Putative delta(4)-3-oxosteroid 5-beta-reductase	1
MtrunA17Chr3g0083581	Putative F-box domain, pectin lyase/virulence factor, F-box-like domain superfamily	1
MtrunA17Chr3g0084121	Putative calcium-dependent channel, 7TM region phosphate	1
MtrunA17Chr3g0084131	Putative 10TM putative phosphate transporter, cytosolic domain-containing protein	1
MtrunA17Chr3g0084141	Putative calcium permeable stress-gated cation channel 1 transmembrane domain-containing protein	1
MtrunA17Chr3g0086511	Putative F-box domain-containing protein	1
MtrunA17Chr3g0087611	Putative legume lectin domain, concanavalin A-like lectin/glucanase domain superfamily	1
MtrunA17Chr3g0087811	Putative endo-polygalacturonase	1
MtrunA17Chr3g0087821	Putative tetratricopeptide-like helical domain superfamily, DYW domain-containing protein	1
MtrunA17Chr3g0088871	Putative F-box domain, galactose oxidase/kelch, beta-propeller, F-box associated interaction	1
MtrunA17Chr3g0091771	hypothetical protein	1
MtrunA17Chr3g0097931	Putative triose phosphate/phosphoenolpyruvate translocator, sugar phosphate transporter	1
MtrunA17Chr3g0099561	Putative transcription regulator Rcd1-like family	1
MtrunA17Chr3g0101001	Putative LOG family protein	1
MtrunA17Chr3g0101901	Putative F-box domain-containing protein	1
MtrunA17Chr3g0103421	Putative cyclin-dependent protein kinase inhibitor SMR	1
MtrunA17Chr3g0103431	Putative RNA recognition motif domain, nucleotide-binding alpha-beta plait domain superfamily	1
MtrunA17Chr3g0103451	Putative DNA helicase	1
MtrunA17Chr3g0104251	Putative phosphomethylpyrimidine synthase	1
MtrunA17Chr3g0104431	Putative transcription factor C2H2 family	1
MtrunA17Chr3g0104871	Putative alpha/beta hydrolase-1, epoxide hydrolase	1
MtrunA17Chr3g0105871	Putative glutaredoxin, Thioredoxin-like superfamily	1
MtrunA17Chr3g0109091	Putative plant organelle RNA recognition domain-containing protein	1
MtrunA17Chr3g0109351	putative protein	1
MtrunA17Chr3g0109381	putative protein	1
MtrunA17Chr3g0111131	Putative albumin I chain a	1
MtrunA17Chr3g0111511	Putative phosphotransferase with an alcohol group as acceptor	1
MtrunA17Chr3g0112111	Putative protein kinase RLK-Pelle-L-LEC family	1
MtrunA17Chr3g0112171	Putative oxidoreductase	1
MtrunA17Chr3g0112701	putative protein	1
MtrunA17Chr3g0112711	putative protein	1
MtrunA17Chr3g0113691	Putative ribosomal protein L1	1
MtrunA17Chr3g0114071	Putative mannosyl-glycoprotein endo-beta-N-acetylglucosaminidase	1
MtrunA17Chr3g0116541	Putative peptide-methionine (S)-S-oxide reductase	1
MtrunA17Chr3g0116981	Putative dual-specificity kinase TKL-Pl-4 family	1
MtrunA17Chr3g0117761	putative protein	1
MtrunA17Chr3g0118081	Putative oxidoreductase	1
MtrunA17Chr3g0118261	Putative GTP-binding protein TrmE/Glycine cleavage system T protein, domain 1	1
MtrunA17Chr3g0118291	Putative ribosomal protein L15e	1
MtrunA17Chr3g0118791	Putative cytochrome-b5 reductase	1
MtrunA17Chr3g0119311	Putative RNA recognition motif domain, nucleotide-binding alpha-beta plait domain superfamily	1
MtrunA17Chr3g0119711	putative protein	1
MtrunA17Chr3g0119971	Putative transcription factor Hap3/NF-YB family	1
MtrunA17Chr3g0120381	putative protein	1
MtrunA17Chr3g0120511	Putative INO80 complex, subunit Ies6 protein	1
MtrunA17Chr3g0120571	Putative uncharacterized membrane protein	1
MtrunA17Chr3g0121291	Putative ubiquitinyl hydrolase 1	1
MtrunA17Chr3g0121341	Putative tetratricopeptide-like helical domain superfamily	1
MtrunA17Chr3g0122071	Putative transcription factor C2H2 family	1
MtrunA17Chr3g0122181	Putative Oil body-associated protein	1
MtrunA17Chr3g0122471	Putative DNA oxidative demethylase, DNA-(apurinic or apyrimidinic site) lyase	1
MtrunA17Chr3g0122531	Putative rubber elongation factor	1
MtrunA17Chr3g0122641	Putative ribosomal protein L22/L17	1
MtrunA17Chr3g0122861	Putative enoyl-CoA hydratase/isomerase, ClpP/crotonase-like domain superfamily	1
MtrunA17Chr3g0122891	Putative protein Iojap/ribosomal silencing factor RsfS, Nucleotidyltransferase superfamily	1
MtrunA17Chr3g0124291	Putative transcription factor EIL family	1
MtrunA17Chr3g0124461	Putative CID domain-containing protein	1
MtrunA17Chr3g0125921	putative protein	1
MtrunA17Chr3g0126201	Putative transcription factor C2C2-Dof family	1
MtrunA17Chr3g0126451	putative protein	1
MtrunA17Chr3g0127481	Putative ribosomal protein L40e	1
MtrunA17Chr3g0127831	Putative ribosomal protein L12/P1/P2 family	1
MtrunA17Chr3g0127961	Putative NUDIX hydrolase-like domain superfamily	1
MtrunA17Chr3g0127971	Putative aldehyde oxidase	1
MtrunA17Chr3g0128201	Putative ribosomal protein L6	1
MtrunA17Chr3g0128311	putative protein	1
MtrunA17Chr3g0128341	Putative sterile alpha motif domain, mitochondrial import inner membrane translocase subunit TIM22	1
MtrunA17Chr3g0128451	Putative transcription factor WD40-like family	1
MtrunA17Chr3g0129231	Putative 60S ribosomal protein L6E	1
MtrunA17Chr3g0129241	putative protein	1
MtrunA17Chr3g0129281	putative protein	1
MtrunA17Chr3g0129601	Putative EamA domain-containing protein	1
MtrunA17Chr3g0129861	Putative ribosomal protein S2	1
MtrunA17Chr3g0131331	Putative tetratricopeptide-like helical domain superfamily, DYW domain-containing protein	1
MtrunA17Chr3g0131691	Putative transcription factor bHLH family	1
MtrunA17Chr3g0132551	Putative purine permease, plant	1
MtrunA17Chr3g0132591	Putative protein kinase CAMK-CDPK family	1
MtrunA17Chr3g0132971	Putative DnaJ domain, Chaperone J-domain superfamily	1
MtrunA17Chr3g0133181	Putative transcription factor ZF-HD family	1
MtrunA17Chr3g0133211	Putative cyclin domain-containing protein	1
MtrunA17Chr3g0134451	Putative transcription factor MADS-type1 family	1
MtrunA17Chr3g0136741	Putative protein ENHANCED DISEASE RESISTANCE 2	1
MtrunA17Chr3g0136861	Putative exosome-associated factor Rrp47/DNA strand repair C1D	1
MtrunA17Chr3g0137321	Putative Band 7 domain, Flotillin family, Band 7/SPFH domain superfamily	1
MtrunA17Chr3g0137371	putative protein	1
MtrunA17Chr3g0137661	Putative glycosyl transferase, family 14	1
MtrunA17Chr3g0137751	Putative L-ascorbate peroxidase	1
MtrunA17Chr3g0137841	Putative RNA-directed RNA polymerase	1
MtrunA17Chr3g0138191	putative protein	1
MtrunA17Chr3g0138281	Putative protein-serine/threonine phosphatase	1
MtrunA17Chr3g0138501	Putative photosystem II	1
MtrunA17Chr3g0138631	Putative ribosomal protein L10P	1
MtrunA17Chr3g0138661	putative protein	1
MtrunA17Chr3g0139061	Putative transcription factor interactor and regulator CCHC(Zn) family	1
MtrunA17Chr3g0139191	Putative oleosin	1
MtrunA17Chr3g0139411	putative protein	1
MtrunA17Chr3g0140091	Putative lactoylglutathione lyase	1
MtrunA17Chr3g0140331	Putative transcription factor C2C2-GATA family	1
MtrunA17Chr3g0140491	Putative glycoside hydrolase family 18, catalytic domain, glycoside hydrolase superfamily	1
MtrunA17Chr3g0140981	putative protein	1
MtrunA17Chr3g0141251	Putative tetratricopeptide-like helical domain superfamily	1
MtrunA17Chr3g0142211	Putative transcription factor interactor and regulator FHA-SMAD family	1
MtrunA17Chr3g0143681	putative protein	1
MtrunA17Chr3g0143691	putative protein	1
MtrunA17Chr3g0143751	putative protein	1
MtrunA17Chr3g0143841	Putative ribosome biogenesis protein Bms1/Tsr1	1
MtrunA17Chr3g0144241	Putative transcription factor C2H2 family	1
MtrunA17Chr3g0144321	putative protein	1
MtrunA17Chr3g0144381	Putative mediator of RNA polymerase II transcription subunit 32	1
MtrunA17Chr3g0145171	Putative codeine 3-O-demethylase	1
MtrunA17Chr3g0145331	Putative tRNA-dihydrouridine(47) synthase (NAD(P)(+)) transcription factor C3H family	1
MtrunA17Chr3g0145831	putative protein	1
MtrunA17Chr3g0145941	Putative GPI inositol-deacylase PGAP1, alpha/Beta hydrolase	1
MtrunA17Chr3g0146071	Putative histone deacetylase	1
MtrunA17Chr4g0000421	putative protein	1
MtrunA17Chr4g0001181	putative protein	1
MtrunA17Chr4g0001281	Putative ribosomal protein S12e	1
MtrunA17Chr4g0002321	Putative ribosomal protein L7/L30	1
MtrunA17Chr4g0002661	Putative NAD-dependent epimerase/dehydratase, NAD(P)-binding domain superfamily	1
MtrunA17Chr4g0002711	putative protein	1
MtrunA17Chr4g0002721	putative protein	1
MtrunA17Chr4g0003331	putative protein	1
MtrunA17Chr4g0003791	Putative lysophospholipase	1
MtrunA17Chr4g0003851	Putative ADP/ATP carrier protein, bacterial type	1
MtrunA17Chr4g0004541	Putative translation machinery associated TMA7	1
MtrunA17Chr4g0004551	putative protein	1
MtrunA17Chr4g0005781	Putative protein-synthesizing GTPase	1
MtrunA17Chr4g0005941	Putative shikimate O-hydroxycinnamoyltransferase	1
MtrunA17Chr4g0006191	Putative pyridoxal 5'-phosphate synthase (glutamine hydrolyzing)	1
MtrunA17Chr4g0007001	Putative Late embryogenesis abundant protein, LEA_5 subgroup	1
MtrunA17Chr4g0009481	Putative ribosomal protein S4/S9	1
MtrunA17Chr4g0009501	Putative ribosomal protein S4/S9	1
MtrunA17Chr4g0011261	Putative ribosomal protein S15	1
MtrunA17Chr4g0012891	Putative plant non-specific lipid-transfer protein/Par allergen	1
MtrunA17Chr4g0015051	Putative NADPH:quinone reductase	1
MtrunA17Chr4g0015471	Putative photosystem II	1
MtrunA17Chr4g0016261	Putative NADH:ubiquinone reductase (H(+)-translocating)	1
MtrunA17Chr4g0019271	Putative F-box domain-containing protein	1
MtrunA17Chr4g0020201	Putative lactoylglutathione lyase	1
MtrunA17Chr4g0021091	Putative riboflavin synthase	1
MtrunA17Chr4g0022611	putative protein	1
MtrunA17Chr4g0025071	Putative carboxymethylenebutenolidase	1
MtrunA17Chr4g0026121	Putative Longin domain, v-SNARE, coiled-coil domain-containing protein	1
MtrunA17Chr4g0026431	putative protein	1
MtrunA17Chr4g0026621	Putative peptidylprolyl isomerase	1
MtrunA17Chr4g0027111	Putative ribosomal protein L24e	1
MtrunA17Chr4g0027471	Putative F-box domain, leucine-rich repeat domain superfamily, F-box-like domain superfamily	1
MtrunA17Chr4g0027591	Putative recQ-mediated genome instability protein	1
MtrunA17Chr4g0028371	Putative C2 domain, phosphoribosyltransferase, C2 domain superfamily	1
MtrunA17Chr4g0028471	Putative ABC transporter, AAA+ ATPase domain, P-loop containing nucleoside triphosphate hydrolase	1
MtrunA17Chr4g0028591	Putative P-loop containing nucleoside triphosphate hydrolase	1
MtrunA17Chr4g0028601	Putative chaperonin Cpn60/TCP-1 family, groEL-like apical domain superfamily	1
MtrunA17Chr4g0029051	Putative ribosomal protein L11/L12	1
MtrunA17Chr4g0029191	Putative RNA helicase	1
MtrunA17Chr4g0029921	Putative rmlC-like cupin domain superfamily, rmlC-like jelly roll protein	1
MtrunA17Chr4g0030641	Putative ribosomal protein L29/L35	1
MtrunA17Chr4g0030821	Putative ribosomal protein L25/L23	1
MtrunA17Chr4g0030851	putative protein	1
MtrunA17Chr4g0031081	Putative chromatin target of PRMT1 protein	1
MtrunA17Chr4g0031561	Putative transferase, protein kinase RLK-Pelle-RLCK-VIIa-2 family	1
MtrunA17Chr4g0032291	Putative Ctr copper transporter	1
MtrunA17Chr4g0032381	Putative essential protein Yae1	1
MtrunA17Chr4g0034671	putative protein	1
MtrunA17Chr4g0035241	Putative F-box domain, galactose oxidase/kelch, beta-propeller, F-box associated interaction	1
MtrunA17Chr4g0035271	Putative ribosomal protein S25	1
MtrunA17Chr4g0035481	Putative nascent polypeptide-associated complex NAC domain, NAC A/B domain superfamily	1
MtrunA17Chr4g0035891	Putative transcription factor C2C2-GATA family	1
MtrunA17Chr4g0035961	Putative C2 domain, phosphoribosyltransferase, C2 domain superfamily	1
MtrunA17Chr4g0036091	Putative amidophosphoribosyltransferase	1
MtrunA17Chr4g0037221	Putative tripeptidyl-peptidase II	1
MtrunA17Chr4g0037241	Putative Ubiquitin-like domain-containing protein	1
MtrunA17Chr4g0037721	Putative 50S ribosomal protein L30e	1
MtrunA17Chr4g0038431	Putative peptidylprolyl isomerase	1
MtrunA17Chr4g0038461	putative protein	1
MtrunA17Chr4g0038771	putative protein	1
MtrunA17Chr4g0038941	Putative glucan endo-1,3-beta-D-glucosidase	1
MtrunA17Chr4g0038971	Putative glucan endo-1,3-beta-D-glucosidase	1
MtrunA17Chr4g0039551	putative protein	1
MtrunA17Chr4g0039821	Putative ABC-type xenobiotic transporter	1
MtrunA17Chr4g0040341	Putative mitochondrial carrier protein	1
MtrunA17Chr4g0040391	Putative transcription factor C3H family	1
MtrunA17Chr4g0040411	Putative transcription factor AP2-EREBP family	1
MtrunA17Chr4g0040791	Putative protein-synthesizing GTPase	1
MtrunA17Chr4g0041071	Putative ketol-acid reductoisomerase (NADP(+))	1
MtrunA17Chr4g0042021	Putative vacuolar protein sorting-associated protein Ist1	1
MtrunA17Chr4g0042321	Putative nck-associated protein	1
MtrunA17Chr4g0042951	putative protein	1
MtrunA17Chr4g0043101	putative protein	1
MtrunA17Chr4g0043501	Putative transcription factor C2H2 family	1
MtrunA17Chr4g0043761	Putative DNA-directed RNA polymerase	1
MtrunA17Chr4g0044571	Putative ribosomal protein S9	1
MtrunA17Chr4g0044801	Putative cold-regulated protein 27/28	1
MtrunA17Chr4g0044971	Putative tetratricopeptide-like helical domain superfamily, DYW domain-containing protein	1
MtrunA17Chr4g0044981	hypothetical protein	1
MtrunA17Chr4g0045881	Putative formin, FH2 domain-containing protein	1
MtrunA17Chr4g0047021	Putative ribosomal protein S6e	1
MtrunA17Chr4g0047431	Putative protein-disulfide reductase	1
MtrunA17Chr4g0047771	Putative modifying wall lignin-1/2	1
MtrunA17Chr4g0048081	putative protein	1
MtrunA17Chr4g0048591	Putative Ubiquitin-like domain-containing protein	1
MtrunA17Chr4g0049251	Putative CBS domain, CNNM, transmembrane domain-containing protein	1
MtrunA17Chr4g0049551	Putative protein kinase RLK-Pelle-L-LEC family	1
MtrunA17Chr4g0049571	Putative alpha crystallin/Hsp20 domain, HSP20-like chaperone	1
MtrunA17Chr4g0049631	Putative GTD-binding domain, protein FLOURY 1	1
MtrunA17Chr4g0049721	Putative cysteine alpha-hairpin motif superfamily	1
MtrunA17Chr4g0050391	putative protein	1
MtrunA17Chr4g0050471	hypothetical protein	1
MtrunA17Chr4g0050551	Putative saccharopine dehydrogenase, NADP binding domain, NAD(P)-binding domain superfamily	1
MtrunA17Chr4g0050721	Putative ribosomal protein L44e	1
MtrunA17Chr4g0051341	Putative DNA polymerase delta, subunit 4	1
MtrunA17Chr4g0051401	hypothetical protein	1
MtrunA17Chr4g0051411	Putative tetrahydroberberine oxidase	1
MtrunA17Chr4g0051531	Putative tetrahydroberberine oxidase	1
MtrunA17Chr4g0051931	Putative LSM domain, eukaryotic/archaea-type, LSM domain superfamily protein	1
MtrunA17Chr4g0052211	Putative ribosomal protein S11	1
MtrunA17Chr4g0052291	Putative transcription factor WD40-like family	1
MtrunA17Chr4g0052651	1-Cys peroxiredoxin	1
MtrunA17Chr4g0052861	Isoflavone 2'-hydroxylase	1
MtrunA17Chr4g0052931	Putative NADH:ubiquinone reductase (H(+)-translocating)	1
MtrunA17Chr4g0053431	Putative transcription factor MYB-HB-like family	1
MtrunA17Chr4g0053681	Putative tetratricopeptide-like helical domain superfamily, DYW domain-containing protein	1
MtrunA17Chr4g0053691	Putative transcription factor C2H2 family	1
MtrunA17Chr4g0053811	Putative ZNF706/superfamily, at2g23090-like, zinc-binding domain-containing protein	1
MtrunA17Chr4g0053981	putative protein	1
MtrunA17Chr4g0054201	Putative xyloglucan 6-xylosyltransferase	1
MtrunA17Chr4g0054411	Putative lysosomal Pro-Xaa carboxypeptidase	1
MtrunA17Chr4g0054861	Putative transferase, protein kinase RLK-Pelle-RLCK-XII-1 family	1
MtrunA17Chr4g0055341	Putative ribosomal protein L37ae	1
MtrunA17Chr4g0055361	Putative casein kinase II, regulatory subunit, casein kinase II subunit beta	1
MtrunA17Chr4g0055541	putative protein	1
MtrunA17Chr4g0055631	Putative major sperm protein (MSP)	1
MtrunA17Chr4g0056331	Putative NADH dehydrogenase [ubiquinone] 1 beta subcomplex subunit 8	1
MtrunA17Chr4g0057011	putative protein	1
MtrunA17Chr4g0057861	Putative glyceraldehyde-3-phosphate dehydrogenase (phosphorylating)	1
MtrunA17Chr4g0057901	Putative nucleoside-diphosphate kinase	1
MtrunA17Chr4g0058701	Putative galactinol--sucrose galactosyltransferase	1
MtrunA17Chr4g0059051	putative protein	1
MtrunA17Chr4g0059211	Putative ribosomal export protein Nmd3	1
MtrunA17Chr4g0059241	Putative ribonuclease III	1
MtrunA17Chr4g0059301	Putative hypoxia induced protein	1
MtrunA17Chr4g0059441	Putative uracil-DNA glycosylase	1
MtrunA17Chr4g0059521	Putative oxidoreductase	1
MtrunA17Chr4g0059621	putative protein	1
MtrunA17Chr4g0060481	putative protein	1
MtrunA17Chr4g0061521	Putative mitochondrial import receptor subunit TOM5 viridi	1
MtrunA17Chr4g0062461	Putative transcription factor WD40-like family	1
MtrunA17Chr4g0062591	Putative F-box domain-containing protein	1
MtrunA17Chr4g0063161	putative protein	1
MtrunA17Chr4g0063281	putative protein	1
MtrunA17Chr4g0063551	Putative RNA helicase	1
MtrunA17Chr4g0064511	Putative protein kinase RLK-Pelle-RLCK-IV family	1
MtrunA17Chr4g0065191	hypothetical protein	1
MtrunA17Chr4g0065751	Putative CBS domain, CNNM, transmembrane domain-containing protein	1
MtrunA17Chr4g0066001	Putative RNA polymerase I specific transcription initiation factor RRN3	1
MtrunA17Chr4g0066151	Putative UDP-glucuronosyl/UDP-glucosyltransferase, UDP-glycosyltransferase family	1
MtrunA17Chr4g0066161	putative protein	1
MtrunA17Chr4g0066201	Putative UDP-glucuronosyl/UDP-glucosyltransferase, UDP-glycosyltransferase family	1
MtrunA17Chr4g0066271	Putative transcription factor MYB family	1
MtrunA17Chr4g0066511	hypothetical protein	1
MtrunA17Chr4g0067201	Putative CCAAT-binding factor	1
MtrunA17Chr4g0067471	Putative Late embryogenesis abundant protein, LEA_3 subgroup	1
MtrunA17Chr4g0067571	Putative acylpyruvate hydrolase	1
MtrunA17Chr4g0068181	Putative ribosomal protein L29e	1
MtrunA17Chr4g0068191	Putative ribosomal protein L29e	1
MtrunA17Chr4g0068231	putative protein	1
MtrunA17Chr4g0068451	Putative 3-hydroxybutyryl-CoA dehydratase	1
MtrunA17Chr4g0069691	Putative TMEM14 family protein	1
MtrunA17Chr4g0070651	Putative stress-response A/B barrel domain-containing protein HS1/DABB1	1
MtrunA17Chr4g0070921	Putative Ecd family protein	1
MtrunA17Chr4g0071271	putative protein	1
MtrunA17Chr4g0072031	Putative magnesium protoporphyrin IX methyltransferase	1
MtrunA17Chr4g0072231	Putative U4/U6.U5 small nuclear ribonucleoprotein 27kDa protein	1
MtrunA17Chr4g0072361	Putative sm-like protein Lsm6/SmF	1
MtrunA17Chr4g0072611	Putative xyloglucan:xyloglucosyl transferase	1
MtrunA17Chr4g0073501	putative protein	1
MtrunA17Chr4g0074041	Putative ubiquitinyl hydrolase 1	1
MtrunA17Chr4g0074411	Putative response regulator and transcription factor RR-B-type family	1
MtrunA17Chr4g0075081	Putative U3 small nucleolar RNA-associated protein	1
MtrunA17Chr4g0076931	Putative 3-oxoacyl-[acyl-carrier-protein] reductase	1
MtrunA17Chr5g0393651	Putative transcription regulator SWI/SNF-BAF60b family	1
MtrunA17Chr5g0393691	Putative histone deacetylase	1
MtrunA17Chr5g0393701	Putative ribosomal protein S14	1
MtrunA17Chr5g0393991	Putative DNA-directed RNA polymerase	1
MtrunA17Chr5g0394861	Putative 12-oxophytodienoate reductase	1
MtrunA17Chr5g0394881	hypothetical protein	1
MtrunA17Chr5g0396021	Putative tetratricopeptide-like helical domain superfamily, DYW domain-containing protein	1
MtrunA17Chr5g0396371	Putative RNA-binding motif protein	1
MtrunA17Chr5g0397051	Putative cation/H+ exchanger, sodium/solute symporter superfamily	1
MtrunA17Chr5g0397061	Putative cation/H+ exchanger, sodium/solute symporter superfamily	1
MtrunA17Chr5g0397121	Putative AAA+ ATPase domain, ATPase, AAA-type, core, AAA ATPase, AAA+ lid domain-containing protein	1
MtrunA17Chr5g0397131	Putative membrane-associated kinase regulator 2/5	1
MtrunA17Chr5g0397241	Putative 40S Ribosomal protein S10	1
MtrunA17Chr5g0397421	Putative glutamate--cysteine ligase	1
MtrunA17Chr5g0397471	Putative glutamate--cysteine ligase	1
MtrunA17Chr5g0397931	Putative protein kinase TKL-CTR1-DRK-2 family	1
MtrunA17Chr5g0397941	hypothetical protein	1
MtrunA17Chr5g0399411	Putative ribosomal protein S12e	1
MtrunA17Chr5g0399471	Putative ribosomal protein L1	1
MtrunA17Chr5g0400121	Putative cytochrome-c oxidase	1
MtrunA17Chr5g0400211	putative protein	1
MtrunA17Chr5g0400691	Putative malate dehydrogenase	1
MtrunA17Chr5g0400901	Putative transcription factor bZIP family	1
MtrunA17Chr5g0401001	hypothetical protein	1
MtrunA17Chr5g0401531	putative protein	1
MtrunA17Chr5g0401641	Putative GH3 family protein	1
MtrunA17Chr5g0402621	Putative misato Segment II tubulin-like domain, DML1/Misato, tubulin domain-containing protein	1
MtrunA17Chr5g0402811	putative protein	1
MtrunA17Chr5g0403201	Putative CAP domain-containing protein	1
MtrunA17Chr5g0403311	Putative ribosomal protein S4e	1
MtrunA17Chr5g0403821	Putative tetratricopeptide-like helical domain superfamily	1
MtrunA17Chr5g0404101	Putative transcription factor MYB-HB-like family	1
MtrunA17Chr5g0404281	putative protein	1
MtrunA17Chr5g0404321	Putative transcription factor TUBBY family	1
MtrunA17Chr5g0405281	Putative ribosomal protein L2	1
MtrunA17Chr5g0405581	Putative Thaumatin family	1
MtrunA17Chr5g0405891	Putative S-phase kinase-associated protein	1
MtrunA17Chr5g0406121	Putative DNA-directed RNA polymerase	1
MtrunA17Chr5g0406371	putative protein	1
MtrunA17Chr5g0406391	putative protein	1
MtrunA17Chr5g0406401	putative protein	1
MtrunA17Chr5g0406411	putative protein	1
MtrunA17Chr5g0406421	putative protein	1
MtrunA17Chr5g0406481	putative protein	1
MtrunA17Chr5g0406511	putative protein	1
MtrunA17Chr5g0406561	putative protein	1
MtrunA17Chr5g0406581	hypothetical protein	1
MtrunA17Chr5g0406601	putative protein	1
MtrunA17Chr5g0406621	Putative Endonuclease/exonuclease/phosphatase superfamily	1
MtrunA17Chr5g0407351	putative protein	1
MtrunA17Chr5g0407811	Putative ribosomal protein L4/L1e	1
MtrunA17Chr5g0407921	Putative tetratricopeptide-like helical domain superfamily	1
MtrunA17Chr5g0407981	Putative phosphoribosylamine--glycine ligase	1
MtrunA17Chr5g0408141	Putative F-box domain-containing protein	1
MtrunA17Chr5g0408321	putative protein	1
MtrunA17Chr5g0408331	Putative ClpP/crotonase-like domain superfamily	1
MtrunA17Chr5g0409221	Putative acyl-CoA-binding protein, ACBP	1
MtrunA17Chr5g0409351	putative protein	1
MtrunA17Chr5g0410311	Putative eukaryotic rRNA processing	1
MtrunA17Chr5g0410671	Putative dolichyl-diphosphooligosaccharide--protein glycotransferase	1
MtrunA17Chr5g0410821	putative protein	1
MtrunA17Chr5g0411181	Putative DNA-directed RNA polymerase	1
MtrunA17Chr5g0411191	putative protein	1
MtrunA17Chr5g0411521	Putative SANT/Myb domain, Homeobox-like domain superfamily protein	1
MtrunA17Chr5g0411871	Putative cinnamyl-alcohol dehydrogenase	1
MtrunA17Chr5g0411881	Putative cinnamyl-alcohol dehydrogenase	1
MtrunA17Chr5g0411931	Putative cinnamyl-alcohol dehydrogenase	1
MtrunA17Chr5g0411941	Putative alcohol dehydrogenase, zinc-type, GroES-like superfamily, NAD(P)-binding domain superfamily	1
MtrunA17Chr5g0412511	Putative serine hydrolase FSH, alpha/Beta hydrolase	1
MtrunA17Chr5g0413181	Putative ubiE/COQ5 methyltransferase, S-adenosyl-L-methionine-dependent methyltransferase	1
MtrunA17Chr5g0413191	Putative ubiE/COQ5 methyltransferase, S-adenosyl-L-methionine-dependent methyltransferase	1
MtrunA17Chr5g0413361	Putative ribosomal protein S27a	1
MtrunA17Chr5g0413681	Putative transcription factor C2H2 family	1
MtrunA17Chr5g0413971	Putative Bet v I/Major latex protein	1
MtrunA17Chr5g0415331	Putative galactosylxylosylprotein 3-beta-galactosyltransferase	1
MtrunA17Chr5g0417101	Putative ribosomal protein L34Ae	1
MtrunA17Chr5g0417841	Putative SPX domain-containing protein	1
MtrunA17Chr5g0418201	Putative isopentenyl phosphate kinase	1
MtrunA17Chr5g0418241	Putative Cell division topological specificity factor MinE	1
MtrunA17Chr5g0418351	putative protein	1
MtrunA17Chr5g0418801	hypothetical protein	1
MtrunA17Chr5g0419471	Putative protein SPIRAL1	1
MtrunA17Chr5g0423771	Putative modifying wall lignin-1/2	1
MtrunA17Chr5g0423841	Putative glycosidase	1
MtrunA17Chr5g0425991	putative protein	1
MtrunA17Chr5g0426491	Putative leucine-rich repeat domain superfamily	1
MtrunA17Chr5g0427371	Putative DnaJ domain, Chaperone J-domain superfamily	1
MtrunA17Chr5g0427981	hypothetical protein	1
MtrunA17Chr5g0429501	putative protein	1
MtrunA17Chr5g0429581	Putative glucan 1,3-beta-glucosidase	1
MtrunA17Chr5g0429691	Putative F-box domain, galactose oxidase/kelch, beta-propeller, F-box associated interaction	1
MtrunA17Chr5g0429701	Putative F-box domain-containing protein	1
MtrunA17Chr5g0429891	Putative carbohydrate/purine kinase, PfkB, carbohydrate kinase PfkB, ribokinase, inositol 3-kinase	1
MtrunA17Chr5g0431321	hypothetical protein	1
MtrunA17Chr5g0432231	putative protein	1
MtrunA17Chr5g0433261	Putative LRAT domain-containing protein	1
MtrunA17Chr5g0433631	Putative transcription factor C2H2 family	1
MtrunA17Chr5g0434611	hypothetical protein	1
MtrunA17Chr5g0435201	putative protein	1
MtrunA17Chr5g0436331	Putative ribosomal protein L35A	1
MtrunA17Chr5g0436791	Putative ribosomal protein L10P	1
MtrunA17Chr5g0436801	hypothetical protein	1
MtrunA17Chr5g0436991	Putative cytochrome P450	1
MtrunA17Chr5g0437001	Putative cytochrome P450	1
MtrunA17Chr5g0437371	Putative transcription factor AP2-EREBP family	1
MtrunA17Chr5g0440251	Putative aldehyde oxidase	1
MtrunA17Chr5g0440651	Putative adenylate kinase	1
MtrunA17Chr5g0441161	Putative translation elongation factor EF1B/ribosomal protein S6	1
MtrunA17Chr5g0442191	Putative RNA helicase	1
MtrunA17Chr5g0442361	putative protein	1
MtrunA17Chr5g0442931	Putative ribosomal protein 50S-L18Ae/60S-L20/60S-L18A	1
MtrunA17Chr5g0442961	Putative ribosomal export protein Nmd3	1
MtrunA17Chr5g0443411	Putative protodermal factor 1	1
MtrunA17Chr5g0444141	Putative transcription factor C2H2 family	1
MtrunA17Chr5g0444311	Putative F-box domain, FBD domain, leucine-rich repeat domain superfamily	1
MtrunA17Chr5g0444321	Putative leucine-rich repeat domain superfamily	1
MtrunA17Chr5g0444711	Putative transferase	1
MtrunA17Chr5g0444921	Putative indole-3-acetate O-methyltransferase	1
MtrunA17Chr5g0446401	putative protein	1
MtrunA17Chr5g0447461	Putative ribosomal protein S26e	1
MtrunA17Chr5g0448231	putative protein	1
MtrunA17Chr5g0448401	hypothetical protein	1
MtrunA17Chr5g0448411	Putative chlorophyll A-B binding protein	1
MtrunA17Chr6g0449621	Putative oleosin	1
MtrunA17Chr6g0449891	Putative triose phosphate/phosphoenolpyruvate translocator, sugar phosphate transporter	1
MtrunA17Chr6g0450081	Putative small GTP-binding protein	1
MtrunA17Chr6g0450131	putative protein	1
MtrunA17Chr6g0450751	putative protein	1
MtrunA17Chr6g0452041	Putative ABC-type xenobiotic transporter	1
MtrunA17Chr6g0452981	hypothetical protein	1
MtrunA17Chr6g0453041	Putative transcription factor bHLH family	1
MtrunA17Chr6g0455571	Putative GDP-fucose protein O-fucosyltransferase	1
MtrunA17Chr6g0457261	Putative ribosomal protein L30/YlxQ	1
MtrunA17Chr6g0457611	Putative neoxanthin synthase	1
MtrunA17Chr6g0458111	Putative protein-synthesizing GTPase	1
MtrunA17Chr6g0459941	Putative F-box domain, galactose oxidase/kelch, beta-propeller, F-box associated interaction	1
MtrunA17Chr6g0460091	Putative neoxanthin synthase	1
MtrunA17Chr6g0460691	Putative transcription factor Homobox-WOX family	1
MtrunA17Chr6g0460731	Putative transcription factor C2C2-Dof family	1
MtrunA17Chr6g0460791	Putative C2 domain, phosphoribosyltransferase, C2 domain superfamily	1
MtrunA17Chr6g0461321	Putative Thioredoxin domain, 5'-adenylylsulfate reductase-like 5/7	1
MtrunA17Chr6g0461471	Putative galactose-1-phosphate uridyl transferase, class I, HIT-like superfamily	1
MtrunA17Chr6g0462211	hypothetical protein	1
MtrunA17Chr6g0464051	Putative protein FAM32A	1
MtrunA17Chr6g0465521	Putative F-box-like domain superfamily protein	1
MtrunA17Chr6g0466341	Putative F-box-like domain superfamily protein	1
MtrunA17Chr6g0466921	Putative F-box domain-containing protein	1
MtrunA17Chr6g0467521	Putative chromatin regulator PHD family	1
MtrunA17Chr6g0468501	Putative fibrillarin, S-adenosyl-L-methionine-dependent methyltransferase	1
MtrunA17Chr6g0468511	Putative multi antimicrobial extrusion protein	1
MtrunA17Chr6g0477231	Putative carboxylesterase	1
MtrunA17Chr6g0477821	Putative sm-like protein Lsm7/SmG	1
MtrunA17Chr6g0478191	Putative major intrinsic protein	1
MtrunA17Chr6g0478501	Putative aldose 1-epimerase	1
MtrunA17Chr6g0480561	Putative very-long-chain 3-oxoacyl-CoA synthase	1
MtrunA17Chr6g0482021	Putative proteinase inhibitor I3, Kunitz legume, kunitz inhibitor STI-like superfamily	1
MtrunA17Chr6g0482041	Putative proteinase inhibitor I3, Kunitz legume, kunitz inhibitor STI-like superfamily	1
MtrunA17Chr6g0482941	Putative beta-glucosidase	1
MtrunA17Chr6g0483601	putative protein	1
MtrunA17Chr6g0483761	putative protein	1
MtrunA17Chr6g0484591	Putative SNARE-complex protein Syntaxin-18	1
MtrunA17Chr6g0484891	Putative ribosomal protein S7e	1
MtrunA17Chr6g0485611	Putative F-box associated interaction domain, F-box-like domain superfamily	1
MtrunA17Chr6g0486061	Putative DNA-directed RNA polymerase	1
MtrunA17Chr6g0487071	Putative hexokinase	1
MtrunA17Chr6g0487951	Putative ribosomal protein L31e	1
MtrunA17Chr6g0488671	Putative cation transporter	1
MtrunA17Chr6g0488911	Putative phosphoglucan, water dikinase	1
MtrunA17Chr7g0214801	Putative heparan-alpha-glucosaminide N-acetyltransferase	1
MtrunA17Chr7g0214811	hypothetical protein	1
MtrunA17Chr7g0215831	Putative ribosomal protein L32e	1
MtrunA17Chr7g0216471	Putative phosphotransferase with a phosphate group as acceptor	1
MtrunA17Chr7g0217231	Putative transcription factor ZF-HD family	1
MtrunA17Chr7g0217311	Putative gibberellin regulated protein	1
MtrunA17Chr7g0217321	Putative E3 ubiquitin-protein ligase MARCH	1
MtrunA17Chr7g0217601	putative protein	1
MtrunA17Chr7g0218611	Putative cytochrome P450	1
MtrunA17Chr7g0218951	Putative F-box domain-containing protein	1
MtrunA17Chr7g0220391	Putative 1-phosphatidylinositol 4-kinase	1
MtrunA17Chr7g0222871	Putative leucine-rich repeat-containing, plant-type, leucine-rich repeat domain superfamily	1
MtrunA17Chr7g0223851	Putative Heat shock protein 70 family	1
MtrunA17Chr7g0223891	Putative protein BRAWNIN	1
MtrunA17Chr7g0224411	Putative 50S ribosomal protein L30e	1
MtrunA17Chr7g0225351	hypothetical protein	1
MtrunA17Chr7g0228251	putative protein	1
MtrunA17Chr7g0231041	putative protein	1
MtrunA17Chr7g0232501	putative protein	1
MtrunA17Chr7g0233921	putative protein	1
MtrunA17Chr7g0234631	Putative ribosomal protein L32e	1
MtrunA17Chr7g0235301	Putative transcription factor interactor and regulator FHA-SMAD family	1
MtrunA17Chr7g0235861	Putative F-box domain-containing protein	1
MtrunA17Chr7g0237701	Putative ribosomal protein L7/L30	1
MtrunA17Chr7g0237841	Putative transcription factor B3-Domain family	1
MtrunA17Chr7g0239031	hypothetical protein	1
MtrunA17Chr7g0239141	putative protein	1
MtrunA17Chr7g0240531	Putative glutathione transferase	1
MtrunA17Chr7g0241691	putative protein	1
MtrunA17Chr7g0241891	Putative ribosomal protein S4/S9	1
MtrunA17Chr7g0243431	Putative transcription factor AP2-EREBP family	1
MtrunA17Chr7g0243511	Putative tetratricopeptide-like helical domain superfamily	1
MtrunA17Chr7g0244661	Putative plant non-specific lipid-transfer protein/Par allergen	1
MtrunA17Chr7g0245261	putative protein	1
MtrunA17Chr7g0245561	Putative phosphotransferase (phosphomutase)	1
MtrunA17Chr7g0245741	Putative (3R)-2'-hydroxyisoflavanone reductase	1
MtrunA17Chr7g0245811	putative protein	1
MtrunA17Chr7g0245871	Putative transcription factor AS2-LOB family	1
MtrunA17Chr7g0246231	putative protein	1
MtrunA17Chr7g0246991	putative protein	1
MtrunA17Chr7g0247301	hypothetical protein	1
MtrunA17Chr7g0247311	Putative ribosomal protein L2	1
MtrunA17Chr7g0247431	Putative AT-hook motif nuclear-localized protein	1
MtrunA17Chr7g0247531	Putative bowman-Birk type proteinase inhibitor	1
MtrunA17Chr7g0248941	hypothetical protein	1
MtrunA17Chr7g0249291	Putative transcription factor C2H2 family	1
MtrunA17Chr7g0249331	Putative Seipin family protein	1
MtrunA17Chr7g0249381	putative protein	1
MtrunA17Chr7g0249521	Putative chloroplast protein import component Tic20	1
MtrunA17Chr7g0250541	Putative hyaluronan/mRNA-binding protein	1
MtrunA17Chr7g0251111	putative protein	1
MtrunA17Chr7g0251251	putative protein	1
MtrunA17Chr7g0252011	putative protein	1
MtrunA17Chr7g0253191	Putative YTH domain-containing protein	1
MtrunA17Chr7g0253541	Putative transferase	1
MtrunA17Chr7g0253851	putative protein	1
MtrunA17Chr7g0254251	Putative transcription factor Homobox-WOX family	1
MtrunA17Chr7g0254871	hypothetical protein	1
MtrunA17Chr7g0254961	Putative small monomeric GTPase	1
MtrunA17Chr7g0255571	Putative probable metalloprotease EGY1	1
MtrunA17Chr7g0256491	Putative DNA-directed RNA polymerase	1
MtrunA17Chr7g0257691	putative protein	1
MtrunA17Chr7g0258311	Putative leucine-rich repeat-containing, plant-type, leucine-rich repeat domain superfamily	1
MtrunA17Chr7g0258321	Putative transcription factor bZIP family	1
MtrunA17Chr7g0258441	Putative mitochondrial import inner membrane translocase subunit TIM22	1
MtrunA17Chr7g0258521	Putative transcription regulator mTERF family	1
MtrunA17Chr7g0258601	Putative transcription factor/ chromatin remodeling BED-type(Zn) family	1
MtrunA17Chr7g0258611	Putative transcription factor C3H family	1
MtrunA17Chr7g0258651	Putative oxidoreductase	1
MtrunA17Chr7g0259531	Putative short-chain dehydrogenase/reductase SDR, NAD(P)-binding domain superfamily	1
MtrunA17Chr7g0259681	Putative mRNA (guanine-N(7)-)-methyltransferase	1
MtrunA17Chr7g0260751	Putative prenylated rab acceptor PRA1	1
MtrunA17Chr7g0261211	hypothetical protein	1
MtrunA17Chr7g0261231	Putative ABC-type phosphate transporter	1
MtrunA17Chr7g0261941	Putative ribosomal protein L14P	1
MtrunA17Chr7g0261981	Putative ABC-type xenobiotic transporter	1
MtrunA17Chr7g0263181	Putative tetratricopeptide-like helical domain superfamily	1
MtrunA17Chr7g0263251	Putative ribosomal protein L44e	1
MtrunA17Chr7g0263521	Putative protein kinase RLK-Pelle-RLCK-VIIa-1 family	1
MtrunA17Chr7g0264111	Putative major intrinsic protein	1
MtrunA17Chr7g0264621	Putative glucomannan 4-beta-mannosyltransferase	1
MtrunA17Chr7g0264771	Putative protein-tyrosine-phosphatase	1
MtrunA17Chr7g0265741	Putative phosphopyruvate hydratase	1
MtrunA17Chr7g0266031	Putative protein kinase AGC-RSK-2 family	1
MtrunA17Chr7g0266211	Putative transcription factor bZIP family	1
MtrunA17Chr7g0266381	Putative F-box-like domain superfamily protein	1
MtrunA17Chr7g0266391	putative protein	1
MtrunA17Chr7g0266661	Putative ribosomal protein L40e	1
MtrunA17Chr7g0267721	putative protein	1
MtrunA17Chr7g0267861	Putative ribosomal protein S19/S15	1
MtrunA17Chr7g0268431	Putative ribosomal protein S5/S7	1
MtrunA17Chr7g0269371	Putative 2-acylglycerol O-acyltransferase	1
MtrunA17Chr7g0269451	Putative ribosomal protein L18e	1
MtrunA17Chr7g0269621	Putative 60S ribosomal protein L19	1
MtrunA17Chr7g0269851	Putative fungal lipase-like domain, alpha/Beta hydrolase, phospholipase A1 PLIP1/2/3	1
MtrunA17Chr7g0270321	putative protein	1
MtrunA17Chr7g0270401	Putative transcription factor B3-Domain family	1
MtrunA17Chr7g0270531	S-adenosylmethionine synthase	1
MtrunA17Chr7g0270761	Putative Two pore domain potassium channel, EF-hand domain pair, EF-Hand 1, calcium-binding protein	1
MtrunA17Chr7g0270821	Putative glycoside hydrolase, family 28, pectin lyase/virulence factor	1
MtrunA17Chr7g0271041	Putative cathepsin B	1
MtrunA17Chr7g0271581	Putative inositol 3-alpha-galactosyltransferase	1
MtrunA17Chr7g0272081	Putative CST complex subunit Ten1, animal and plant type protein	1
MtrunA17Chr7g0272321	Putative ribosomal protein L22e	1
MtrunA17Chr7g0272381	Putative ribosomal protein L18e	1
MtrunA17Chr7g0272631	Putative DNA (cytosine-5-)-methyltransferase	1
MtrunA17Chr7g0272741	Putative Zinc finger, RanBP2-type	1
MtrunA17Chr7g0272941	putative protein	1
MtrunA17Chr7g0273041	Putative nepenthesin	1
MtrunA17Chr7g0273571	Putative superoxide dismutase	1
MtrunA17Chr7g0273831	Putative ribosomal protein S24e	1
MtrunA17Chr7g0274241	Putative tetratricopeptide-like helical domain superfamily, ankyrin repeat-containing	1
MtrunA17Chr7g0274391	Putative F-box domain-containing protein	1
MtrunA17Chr7g0274781	Putative transcription factor ssDNA-binding-TF family	1
MtrunA17Chr7g0276131	Putative ribosomal protein L12/P1/P2 family	1
MtrunA17Chr7g0276601	Putative nucleolar protein	1
MtrunA17Chr8g0334411	Putative cyclin-dependent protein kinase inhibitor SMR11/SMR16	1
MtrunA17Chr8g0334581	Putative transmembrane protein GPR107/GPR108	1
MtrunA17Chr8g0335131	Putative transcription factor HD-ZIP family	1
MtrunA17Chr8g0335791	Putative nucleoside-diphosphate kinase	1
MtrunA17Chr8g0336121	Putative ribosomal protein L37ae	1
MtrunA17Chr8g0336851	Putative deacetoxyvindoline 4-hydroxylase	1
MtrunA17Chr8g0337781	Putative knottin, scorpion toxin-like superfamily	1
MtrunA17Chr8g0337911	Putative Ubiquitin-like domain-containing protein	1
MtrunA17Chr8g0339111	Putative ribosomal protein S8e	1
MtrunA17Chr8g0340771	Putative protein-synthesizing GTPase	1
MtrunA17Chr8g0341511	Putative ribosomal protein L28e	1
MtrunA17Chr8g0342571	putative protein	1
MtrunA17Chr8g0342681	Putative nucleolar GTP-binding protein	1
MtrunA17Chr8g0343101	putative protein	1
MtrunA17Chr8g0343881	Putative transcription factor interactor and regulator C3H-WRC/GRF family	1
MtrunA17Chr8g0345061	Putative nagB/RpiA transferase, translation initiation factor eIF-2B subunit alpha	1
MtrunA17Chr8g0345531	Putative transcription factor AP2-EREBP family	1
MtrunA17Chr8g0345551	Putative transcription factor AP2-EREBP family	1
MtrunA17Chr8g0345651	Putative U3 snoRNP protein/Ribosome production factor 1	1
MtrunA17Chr8g0345831	Putative flavanone 3-dioxygenase	1
MtrunA17Chr8g0347291	putative protein	1
MtrunA17Chr8g0347301	putative protein	1
MtrunA17Chr8g0348001	putative protein	1
MtrunA17Chr8g0348171	Putative Late embryogenesis abundant protein, LEA_2 subgroup	1
MtrunA17Chr8g0348371	putative protein	1
MtrunA17Chr8g0350941	Putative transcription factor TCP family	1
MtrunA17Chr8g0351591	hypothetical protein	1
MtrunA17Chr8g0351631	Putative 4-hydroxy-tetrahydrodipicolinate synthase	1
MtrunA17Chr8g0352031	Putative mitochondrial carrier protein	1
MtrunA17Chr8g0352311	Putative carotenoid oxygenase	1
MtrunA17Chr8g0352341	Putative ribosomal protein L32e	1
MtrunA17Chr8g0353791	Putative cilia- and flagella-associated protein 20/CFAP20DC	1
MtrunA17Chr8g0353951	Putative 2-hydroxyisoflavanone dehydratase, Carboxylesterase	1
MtrunA17Chr8g0355231	Putative vacuolar protein sorting protein 36, GLUE	1
MtrunA17Chr8g0355301	Putative BURP domain-containing protein	1
MtrunA17Chr8g0355311	Putative BURP domain-containing protein	1
MtrunA17Chr8g0355741	Putative Bet v I/Major latex protein	1
MtrunA17Chr8g0355881	putative protein	1
MtrunA17Chr8g0355961	Putative geraniol 8-hydroxylase	1
MtrunA17Chr8g0356221	Putative CTP synthase (glutamine hydrolyzing)	1
MtrunA17Chr8g0357951	Putative ribosomal protein S4e	1
MtrunA17Chr8g0358341	putative protein	1
MtrunA17Chr8g0360531	putative protein	1
MtrunA17Chr8g0360621	Putative rab3-GAP regulatory subunit, WD40-repeat-containing domain superfamily	1
MtrunA17Chr8g0363741	Putative transcription factor Hap3/NF-YB family	1
MtrunA17Chr8g0363941	Putative F-box domain-containing protein	1
MtrunA17Chr8g0363951	Putative FBD domain, leucine-rich repeat domain superfamily	1
MtrunA17Chr8g0364501	putative protein	1
MtrunA17Chr8g0364511	hypothetical protein	1
MtrunA17Chr8g0365351	Putative 23S rRNA (adenine(2503)-C(2))-methyltransferase	1
MtrunA17Chr8g0365371	hypothetical protein	1
MtrunA17Chr8g0365411	Putative nucleic acid-binding protein	1
MtrunA17Chr8g0365441	Putative carbonic anhydrase	1
MtrunA17Chr8g0366381	Putative dolichyl-phosphate beta-D-mannosyltransferase	1
MtrunA17Chr8g0367171	Putative 23S rRNA (guanosine(2251)-2'-O)-methyltransferase	1
MtrunA17Chr8g0367211	Putative transcription factor WD40-like family	1
MtrunA17Chr8g0367311	Putative transcription factor AP2-EREBP family	1
MtrunA17Chr8g0367321	Putative transcription factor AP2-EREBP family	1
MtrunA17Chr8g0367411	Putative plant methyltransferase dimerisation, O-methyltransferase COMT-type	1
MtrunA17Chr8g0367751	Putative guanylate-binding protein/Atlastin	1
MtrunA17Chr8g0369311	Putative ubiquitin-conjugating enzyme E2, ubiquitin-conjugating enzyme/RWD	1
MtrunA17Chr8g0369621	Putative MFS transporter superfamily	1
MtrunA17Chr8g0369871	Putative 1-acylglycerophosphocholine O-acyltransferase	1
MtrunA17Chr8g0369961	Putative membrane transport protein	1
MtrunA17Chr8g0370551	putative protein	1
MtrunA17Chr8g0370871	Putative reverse transcriptase zinc-binding domain-containing protein	1
MtrunA17Chr8g0370891	putative protein	1
MtrunA17Chr8g0370901	putative protein	1
MtrunA17Chr8g0371411	Putative transcription factor bZIP family	1
MtrunA17Chr8g0371451	Putative F-box-like domain superfamily protein	1
MtrunA17Chr8g0372131	Putative V-ATPase proteolipid subunit, F/V-ATP synthase subunit C superfamily	1
MtrunA17Chr8g0372481	Putative Oxidoreductase-like domain-containing protein	1
MtrunA17Chr8g0372531	Putative mitochondrial carrier protein	1
MtrunA17Chr8g0372541	putative protein	1
MtrunA17Chr8g0372611	Putative ribosomal protein S17/S11	1
MtrunA17Chr8g0373321	Putative lysine methyltransferase, S-adenosyl-L-methionine-dependent methyltransferase	1
MtrunA17Chr8g0374111	Putative transcription factor C2C2-Dof family	1
MtrunA17Chr8g0374611	Putative ribosomal protein L25	1
MtrunA17Chr8g0375071	putative protein	1
MtrunA17Chr8g0375841	Putative ribosomal protein S17e	1
MtrunA17Chr8g0375961	Putative ribosomal protein S17e	1
MtrunA17Chr8g0376611	Putative major facilitator, sugar transporter, major facilitator superfamily	1
MtrunA17Chr8g0377301	Putative ribosomal protein L22/L17	1
MtrunA17Chr8g0377361	Putative NADH-ubiquinone oxidoreductase 11kDa subunit	1
MtrunA17Chr8g0377441	Putative transcription factor WD40-like family	1
MtrunA17Chr8g0377621	Putative Rho protein GDP-dissociation inhibitor	1
MtrunA17Chr8g0377741	Putative Cystatin domain-containing protein	1
MtrunA17Chr8g0378431	Putative S-adenosyl-L-methionine-dependent methyltransferase	1
MtrunA17Chr8g0379621	Putative FAS1 domain-containing protein	1
MtrunA17Chr8g0380171	putative protein	1
MtrunA17Chr8g0380401	Putative small monomeric GTPase	1
MtrunA17Chr8g0380421	putative protein	1
MtrunA17Chr8g0380431	Putative YTH domain-containing protein	1
MtrunA17Chr8g0380761	Putative 2-hydroxy-3-oxopropionate reductase	1
MtrunA17Chr8g0381031	Putative amino acid/polyamine transporter I, cationic amino acid transporter	1
MtrunA17Chr8g0381531	Putative 60S acidic ribosomal protein P3	1
MtrunA17Chr8g0382121	Putative transcription factor C2H2 family	1
MtrunA17Chr8g0382281	Putative annexin	1
MtrunA17Chr8g0382521	putative protein	1
MtrunA17Chr8g0382541	putative protein	1
MtrunA17Chr8g0382551	putative protein	1
MtrunA17Chr8g0382791	Putative 16S/18S rRNA aminocarboxypropyltransferase Tsr3	1
MtrunA17Chr8g0383131	Putative 60S ribosomal protein L6E	1
MtrunA17Chr8g0383391	Putative like-Sm (LSM) domain containing protein, LSm4/SmD1/SmD3	1
MtrunA17Chr8g0384401	putative protein	1
MtrunA17Chr8g0385301	Putative oxidoreductase	1
MtrunA17Chr8g0385331	Putative transcription factor C2H2 family	1
MtrunA17Chr8g0385971	Putative protein-serine/threonine kinase CMGC-CDK-CRK7-CDK9 family	1
MtrunA17Chr8g0387541	Putative protein-serine/threonine phosphatase	1
MtrunA17Chr8g0387641	Putative AAA+ ATPase domain, ATPase, AAA-type, core, AAA ATPase, AAA+ lid domain-containing protein	1
MtrunA17Chr8g0387801	Putative transcription factor AP2-EREBP family	1
MtrunA17Chr8g0388121	Putative transcription factor Hap3/NF-YB family	1
MtrunA17Chr8g0388151	Putative F-box domain-containing protein	1
MtrunA17Chr8g0388791	putative protein	1
MtrunA17Chr8g0388991	Putative protein kinase RLK-Pelle-LRR-III family	1
MtrunA17Chr8g0389821	Putative hexokinase	1
MtrunA17Chr8g0390671	putative protein	1
MtrunA17Chr8g0391501	hypothetical protein	1
MtrunA17Chr8g0391761	Putative ribosomal protein S5	1
MtrunA17Chr8g0392701	Putative transcription factor WD40-like family	1
MtrunA17Chr8g0393061	Putative transcription factor interactor and regulator CCHC(Zn) family	1
MtrunA17Chr0c03g0489881	Putative NADH:ubiquinone reductase (H(+)-translocating)	2
MtrunA17Chr1g0148031	Putative P-type H(+)-exporting transporter	2
MtrunA17Chr1g0148041	Putative transcription factor C2H2 family	2
MtrunA17Chr1g0148351	Putative 16S rRNA (cytosine(1402)-N(4))-methyltransferase	2
MtrunA17Chr1g0148411	Putative Zf-FLZ domain, FCS-Like Zinc finger 10/11	2
MtrunA17Chr1g0148901	Putative PRP1 splicing factor, tetratricopeptide-like helical domain superfamily	2
MtrunA17Chr1g0150141	putative protein	2
MtrunA17Chr1g0150311	putative protein	2
MtrunA17Chr1g0150711	putative protein	2
MtrunA17Chr1g0151851	Putative CXXC motif containing zinc binding protein	2
MtrunA17Chr1g0152661	Putative transcription factor C2H2 family	2
MtrunA17Chr1g0153331	Putative cold-regulated protein 27/28	2
MtrunA17Chr1g0154011	Putative ubiquitin-conjugating enzyme E2, ubiquitin-conjugating enzyme/RWD	2
MtrunA17Chr1g0154031	Putative transcription factor MYB-HB-like family	2
MtrunA17Chr1g0154561	Putative Zinc finger, RING-type	2
MtrunA17Chr1g0154611	Putative calcium uniporter protein	2
MtrunA17Chr1g0155061	putative protein	2
MtrunA17Chr1g0155131	Putative AAA+ ATPase domain, ATPase, AAA-type, core, AAA-type ATPase domain-containing protein	2
MtrunA17Chr1g0155751	Putative transcription factor AP2-EREBP family	2
MtrunA17Chr1g0156791	Putative transcription regulator IWS1 family	2
MtrunA17Chr1g0157331	Putative pseudouridine synthase, catalytic domain superfamily, tRNA pseudouridine synthase Pus10	2
MtrunA17Chr1g0157481	Putative photosystem II	2
MtrunA17Chr1g0158631	Putative glycerophosphodiester phosphodiesterase, protein kinase RLK-Pelle-LRK10L-2 family	2
MtrunA17Chr1g0159531	Putative F-box domain, leucine-rich repeat domain superfamily, F-box-like domain superfamily	2
MtrunA17Chr1g0159911	Putative transcription factor C2H2 family	2
MtrunA17Chr1g0159961	putative protein	2
MtrunA17Chr1g0160201	Putative heavy metal-associated domain, HMA, heavy metal-associated domain superfamily	2
MtrunA17Chr1g0160511	Putative (+)-neomenthol dehydrogenase	2
MtrunA17Chr1g0162111	putative protein	2
MtrunA17Chr1g0162321	Putative oxoglutarate/iron-dependent dioxygenase, non-haem dioxygenase domain-containing protein	2
MtrunA17Chr1g0163411	Putative cytochrome b/b6, di-haem cytochrome, transmembrane, cytochrome b/b6-like domain superfamily	2
MtrunA17Chr1g0163611	Putative methyltransferase	2
MtrunA17Chr1g0164371	Putative (+)-abscisic acid 8'-hydroxylase	2
MtrunA17Chr1g0166271	putative protein	2
MtrunA17Chr1g0166351	Putative stem-specific protein TSJT1	2
MtrunA17Chr1g0166691	Cyanate hydratase	2
MtrunA17Chr1g0169411	Putative polyketide cyclase/dehydrase, START-like domain superfamily	2
MtrunA17Chr1g0169671	Putative transcription factor Hap3/NF-YB family	2
MtrunA17Chr1g0170001	Putative BolA protein	2
MtrunA17Chr1g0171111	Putative holo-[acyl-carrier-protein] synthase	2
MtrunA17Chr1g0171151	Putative transcription factor C3H family	2
MtrunA17Chr1g0171291	Putative transcription factor bZIP family	2
MtrunA17Chr1g0171401	Putative F-box domain-containing protein	2
MtrunA17Chr1g0171411	Putative carboxypeptidase C	2
MtrunA17Chr1g0171421	Putative cucumisin	2
MtrunA17Chr1g0173081	putative protein	2
MtrunA17Chr1g0173521	Putative galactinol--sucrose galactosyltransferase	2
MtrunA17Chr1g0174131	Putative NADH:ubiquinone reductase (H(+)-translocating)	2
MtrunA17Chr1g0175211	Putative Late embryogenesis abundant protein, LEA_1 subgroup	2
MtrunA17Chr1g0175311	Putative VQ motif-containing protein 8/17/18/20/21/25	2
MtrunA17Chr1g0176471	Putative sucrose-phosphate phosphatase	2
MtrunA17Chr1g0176491	hypothetical protein	2
MtrunA17Chr1g0176661	Putative F-box domain-containing protein	2
MtrunA17Chr1g0176801	Putative DnaJ domain, co-chaperone Hsc20, co-chaperone HscB oligomerisation	2
MtrunA17Chr1g0176921	Putative sterol transport protein NPC2	2
MtrunA17Chr1g0177361	Putative thioredoxin-dependent peroxiredoxin	2
MtrunA17Chr1g0177961	Putative poly(A)-specific ribonuclease	2
MtrunA17Chr1g0178381	Putative ribosomal protein L40e	2
MtrunA17Chr1g0179301	Putative ribosome biogenesis protein Rpf2	2
MtrunA17Chr1g0179321	Putative transcription factor HSF-type-DNA-binding family	2
MtrunA17Chr1g0179641	Putative Late embryogenesis abundant protein, LEA_4 subgroup	2
MtrunA17Chr1g0179771	Putative DnaJ subfamily C, member 28 domain-containing protein	2
MtrunA17Chr1g0180561	hypothetical protein	2
MtrunA17Chr1g0180661	Putative acylphosphatase	2
MtrunA17Chr1g0180841	putative protein	2
MtrunA17Chr1g0181001	Putative transcription factor MYB-HB-like family	2
MtrunA17Chr1g0182341	Putative harbinger transposase-derived nuclease domain-containing protein	2
MtrunA17Chr1g0183551	putative protein	2
MtrunA17Chr1g0184261	Putative fungal lipase-like domain, alpha/Beta hydrolase	2
MtrunA17Chr1g0184461	Putative cytochrome P450	2
MtrunA17Chr1g0184561	Putative linker histone H1/H5, domain H15, winged helix-like DNA-binding domain superfamily	2
MtrunA17Chr1g0184741	Putative prenylated rab acceptor PRA1	2
MtrunA17Chr1g0184771	Putative glutathione-disulfide reductase	2
MtrunA17Chr1g0184881	putative protein	2
MtrunA17Chr1g0185011	putative protein	2
MtrunA17Chr1g0185301	Putative rmlC-like cupin domain superfamily, rmlC-like jelly roll protein	2
MtrunA17Chr1g0185421	Putative Late embryogenesis abundant protein, SMP subgroup	2
MtrunA17Chr1g0185501	Putative transcription factor WD40-like family	2
MtrunA17Chr1g0185891	Putative transcription factor WD40-like family	2
MtrunA17Chr1g0186321	Putative plant seed peroxygenase	2
MtrunA17Chr1g0186331	putative protein	2
MtrunA17Chr1g0186391	Putative protein unc-13 , mammalian uncoordinated 13, domain 2	2
MtrunA17Chr1g0186811	Putative protein-serine/threonine phosphatase	2
MtrunA17Chr1g0187131	Putative ureidoglycolate amidohydrolase	2
MtrunA17Chr1g0187151	Putative DNA repair protein XRCC4	2
MtrunA17Chr1g0187311	Putative aconitate hydratase	2
MtrunA17Chr1g0187681	Putative transcription factor C2H2 family	2
MtrunA17Chr1g0188001	Putative ribosomal protein S16	2
MtrunA17Chr1g0188531	putative protein	2
MtrunA17Chr1g0188771	Putative major intrinsic protein	2
MtrunA17Chr1g0188791	Putative UPF0426 protein	2
MtrunA17Chr1g0189131	Putative NDP-glucose--starch glucosyltransferase	2
MtrunA17Chr1g0189491	putative protein	2
MtrunA17Chr1g0189721	Putative phloem protein	2
MtrunA17Chr1g0189941	Putative transcription factor AP2-EREBP family	2
MtrunA17Chr1g0190131	Putative protein kinase CAMK-CDPK family	2
MtrunA17Chr1g0190941	Putative 9,9'-di-cis-zeta-carotene desaturase	2
MtrunA17Chr1g0191141	Putative DNA helicase chromatin remodeling SNF2 family	2
MtrunA17Chr1g0191151	Putative Late embryogenesis abundant protein, SMP subgroup	2
MtrunA17Chr1g0191241	Putative transmembrane protein TPRA1/CAND2/CAND8	2
MtrunA17Chr1g0191671	Putative heavy metal-associated domain, HMA, heavy metal-associated domain superfamily	2
MtrunA17Chr1g0191681	Putative transcription factor Hap3/NF-YB family	2
MtrunA17Chr1g0191891	Putative F-box domain, LysM domain, F-box-like domain superfamily, LysM domain superfamily protein	2
MtrunA17Chr1g0192251	Putative dormancy/auxin associated protein	2
MtrunA17Chr1g0192501	Putative protein dehydration-induced 19	2
MtrunA17Chr1g0192511	Putative drought induced 19 type, zinc-binding protein	2
MtrunA17Chr1g0192551	Putative DNA helicase	2
MtrunA17Chr1g0193171	Putative transcription factor interactor and regulator CCHC(Zn) family	2
MtrunA17Chr1g0194141	Putative autophagy protein Atg8 ubiquitin	2
MtrunA17Chr1g0195011	putative protein	2
MtrunA17Chr1g0195491	Putative mitochondrial import inner membrane translocase subunit TIM22	2
MtrunA17Chr1g0196741	Putative tetratricopeptide-like helical domain superfamily, pentacotripeptide-repeat region of PRORP	2
MtrunA17Chr1g0196791	putative protein	2
MtrunA17Chr1g0197331	Putative small GTP-binding protein	2
MtrunA17Chr1g0197351	Putative transcription factor NAM family	2
MtrunA17Chr1g0197631	Putative tyrosine specific protein phosphatase	2
MtrunA17Chr1g0199491	hypothetical protein	2
MtrunA17Chr1g0199771	Putative 2-acylglycerol O-acyltransferase	2
MtrunA17Chr1g0200231	Putative rmlC-like cupin domain superfamily, ureidoglycolate lyase domain superfamily	2
MtrunA17Chr1g0200581	Putative ribosomal protein L21	2
MtrunA17Chr1g0200651	Putative ABC transporter, AAA+ ATPase domain, ABC-2 type transporter	2
MtrunA17Chr1g0200961	Putative geraniol 8-hydroxylase	2
MtrunA17Chr1g0200981	Putative D-xylose 1-dehydrogenase (NADP(+), D-xylono-1,5-lactone-forming)	2
MtrunA17Chr1g0200991	putative protein	2
MtrunA17Chr1g0201521	Putative ribosomal protein S13	2
MtrunA17Chr1g0201541	putative protein	2
MtrunA17Chr1g0201861	putative protein	2
MtrunA17Chr1g0202351	Putative Type II CAAX prenyl endopeptidase Rce1	2
MtrunA17Chr1g0202411	putative protein	2
MtrunA17Chr1g0202521	Putative RNA-directed DNA polymerase	2
MtrunA17Chr1g0202931	Putative very-long-chain 3-oxoacyl-CoA reductase	2
MtrunA17Chr1g0203011	putative protein	2
MtrunA17Chr1g0203231	putative protein	2
MtrunA17Chr1g0203411	Putative transcription factor MYB-HB-like family	2
MtrunA17Chr1g0203881	Putative protein kinase CAMK-CDPK family	2
MtrunA17Chr1g0204021	Putative oxoglutarate/iron-dependent dioxygenase	2
MtrunA17Chr1g0204251	putative protein	2
MtrunA17Chr1g0205081	Putative homocysteine S-methyltransferase	2
MtrunA17Chr1g0205281	putative protein	2
MtrunA17Chr1g0205781	Putative 2-hydroxyisoflavanone dehydratase, Carboxylesterase	2
MtrunA17Chr1g0206801	hypothetical protein	2
MtrunA17Chr1g0206911	Putative F-box domain-containing protein	2
MtrunA17Chr1g0207611	Putative gibberellin regulated protein	2
MtrunA17Chr1g0207781	putative protein	2
MtrunA17Chr1g0208191	Putative leucine-rich repeat domain superfamily	2
MtrunA17Chr1g0208201	Putative arylformamidase	2
MtrunA17Chr1g0208221	Putative arylformamidase	2
MtrunA17Chr1g0209151	Putative PB1 domain-containing protein	2
MtrunA17Chr1g0210221	Putative Gdt1 family protein	2
MtrunA17Chr1g0210951	Putative NADH:ubiquinone reductase (H(+)-translocating)	2
MtrunA17Chr1g0211141	Putative FAD-binding domain, FAD/NAD(P)-binding domain superfamily	2
MtrunA17Chr1g0211181	Putative FAD-binding domain, FAD/NAD(P)-binding domain superfamily	2
MtrunA17Chr1g0211321	putative protein	2
MtrunA17Chr1g0212051	Putative lyase	2
MtrunA17Chr1g0212581	putative protein	2
MtrunA17Chr1g0212841	Putative glutathione dehydrogenase (ascorbate)	2
MtrunA17Chr1g0213151	putative protein	2
MtrunA17Chr1g0213331	Putative leukotriene-A(4) hydrolase	2
MtrunA17Chr1g0213511	putative protein	2
MtrunA17Chr1g0213631	Putative major facilitator, sugar transporter, major facilitator superfamily	2
MtrunA17Chr2g0276961	Putative K domain-containing protein	2
MtrunA17Chr2g0277691	putative protein	2
MtrunA17Chr2g0277731	Putative protein kinase RLK-Pelle-RKF3 family	2
MtrunA17Chr2g0278631	Putative histidine decarboxylase	2
MtrunA17Chr2g0278671	Putative peroxidase	2
MtrunA17Chr2g0279631	putative protein	2
MtrunA17Chr2g0280911	Putative nitric oxide synthase-interacting protein	2
MtrunA17Chr2g0281371	putative protein	2
MtrunA17Chr2g0281881	Putative acetolactate synthase	2
MtrunA17Chr2g0282081	Putative rubber elongation factor	2
MtrunA17Chr2g0282421	putative protein	2
MtrunA17Chr2g0282941	hypothetical protein	2
MtrunA17Chr2g0283121	putative protein	2
MtrunA17Chr2g0283401	putative protein	2
MtrunA17Chr2g0284031	Putative protein kinase CAMK-CAMKL-CHK1 family	2
MtrunA17Chr2g0284241	Putative transcription factor WD40-like family	2
MtrunA17Chr2g0285181	Putative Galactose-binding-like domain superfamily, PITH domain, PITH domain superfamily	2
MtrunA17Chr2g0285571	Putative tetratricopeptide-like helical domain superfamily	2
MtrunA17Chr2g0285931	Putative gibberellin 2-beta-dioxygenase	2
MtrunA17Chr2g0285941	hypothetical protein	2
MtrunA17Chr2g0287071	Putative F-box domain-containing protein	2
MtrunA17Chr2g0287081	hypothetical protein	2
MtrunA17Chr2g0287141	Putative F-box domain-containing protein	2
MtrunA17Chr2g0287181	Putative glutamine synthetase	2
MtrunA17Chr2g0287401	Putative F-box domain-containing protein	2
MtrunA17Chr2g0287881	Putative ATP-dependent NAD(P)H-hydrate dehydratase	2
MtrunA17Chr2g0287891	Putative outer envelope membrane protein	2
MtrunA17Chr2g0288141	Putative CDP-alcohol phosphatidyltransferase, CDP-alcohol phosphotransferase, transmembrane	2
MtrunA17Chr2g0288251	Putative RNA recognition motif domain, nucleotide-binding alpha-beta plait domain superfamily	2
MtrunA17Chr2g0288341	Putative senescence regulator S40	2
MtrunA17Chr2g0288571	Putative lactoylglutathione lyase	2
MtrunA17Chr2g0289211	Putative UBX domain, SEP domain, Ubiquitin-like domain superfamily	2
MtrunA17Chr2g0289301	Putative plastid-lipid-associated protein	2
MtrunA17Chr2g0289621	Putative F-box domain-containing protein	2
MtrunA17Chr2g0290181	Putative major facilitator, sugar transporter, major facilitator superfamily	2
MtrunA17Chr2g0290221	putative protein	2
MtrunA17Chr2g0290251	Putative NADH:ubiquinone reductase (H(+)-translocating)	2
MtrunA17Chr2g0290691	Putative protein kinase AGC-RSK-2 family	2
MtrunA17Chr2g0290801	putative protein	2
MtrunA17Chr2g0291171	putative protein	2
MtrunA17Chr2g0291761	Putative prefoldin beta	2
MtrunA17Chr2g0292331	Putative F-box domain-containing protein	2
MtrunA17Chr2g0293351	Putative MFS transporter superfamily, biopterin transporter family	2
MtrunA17Chr2g0293621	Putative mitochondrial carrier protein	2
MtrunA17Chr2g0295691	putative protein	2
MtrunA17Chr2g0297251	Putative transcription repressor PLATZ family	2
MtrunA17Chr2g0297971	Putative PAS domain, SRCR domain, F-box domain, kelch-type beta propeller, PAS domain superfamily	2
MtrunA17Chr2g0298571	Putative oxysterol-binding protein	2
MtrunA17Chr2g0299011	Putative transmembrane protein 230/134	2
MtrunA17Chr2g0300011	Putative NUDIX hydrolase-like domain superfamily	2
MtrunA17Chr2g0305061	putative protein	2
MtrunA17Chr2g0305161	Putative transcription factor C2H2 family	2
MtrunA17Chr2g0306701	hypothetical protein	2
MtrunA17Chr2g0308771	Putative tetratricopeptide-like helical domain superfamily	2
MtrunA17Chr2g0309211	hypothetical protein	2
MtrunA17Chr2g0309371	putative protein	2
MtrunA17Chr2g0310621	Putative phosphoglycerate kinase	2
MtrunA17Chr2g0311211	Putative mitochondrial import receptor subunit TOM7	2
MtrunA17Chr2g0311341	Putative small auxin-up RNA	2
MtrunA17Chr2g0312731	Putative glutathione transferase	2
MtrunA17Chr2g0312741	hypothetical protein	2
MtrunA17Chr2g0314271	Putative O-methyltransferase domain, S-adenosyl-L-methionine-dependent methyltransferase	2
MtrunA17Chr2g0314441	Putative proteinase inhibitor I3, Kunitz legume, kunitz inhibitor STI-like superfamily	2
MtrunA17Chr2g0316281	Putative protein/nucleic acid deglycase DJ-1, class I glutamine amidotransferase	2
MtrunA17Chr2g0316731	Putative 2-alkenal reductase (NAD(P)(+))	2
MtrunA17Chr2g0316941	hypothetical protein	2
MtrunA17Chr2g0317061	putative protein	2
MtrunA17Chr2g0317101	Putative F-box domain-containing protein	2
MtrunA17Chr2g0317301	Putative 2,3-diketo-5-methylthiopentyl-1-phosphate enolase, Phosphoric monoester hydrolase	2
MtrunA17Chr2g0317581	Putative cytochrome c oxidase copper chaperone, cysteine alpha-hairpin motif superfamily	2
MtrunA17Chr2g0317661	putative protein	2
MtrunA17Chr2g0317731	Putative protein-disulfide reductase	2
MtrunA17Chr2g0317871	Putative CBS domain-containing protein	2
MtrunA17Chr2g0319091	Putative transcription factor GRAS family	2
MtrunA17Chr2g0319151	Putative transcription factor Hap3/NF-YB family	2
MtrunA17Chr2g0319301	Putative transcription factor bHLH family	2
MtrunA17Chr2g0319561	Putative SUI1 domain-containing protein	2
MtrunA17Chr2g0320211	Putative transcription factor Lambda-DB family	2
MtrunA17Chr2g0320511	Putative transcription factor Hap3/NF-YB family	2
MtrunA17Chr2g0321091	Putative cytochrome c oxidase subunit VII	2
MtrunA17Chr2g0321561	Putative N-carbamoylputrescine amidase	2
MtrunA17Chr2g0321641	Putative neoxanthin synthase	2
MtrunA17Chr2g0322721	putative protein	2
MtrunA17Chr2g0322841	Putative APO domain-containing protein	2
MtrunA17Chr2g0323031	Putative transcription factor bHLH family	2
MtrunA17Chr2g0323741	putative protein	2
MtrunA17Chr2g0323751	putative protein	2
MtrunA17Chr2g0323811	Putative chloroplast protein import component Tic20	2
MtrunA17Chr2g0324151	hypothetical protein	2
MtrunA17Chr2g0324161	Putative soluble epoxide hydrolase	2
MtrunA17Chr2g0324291	Putative transcription factor C2H2 family	2
MtrunA17Chr2g0324551	hypothetical protein	2
MtrunA17Chr2g0324781	Putative transcription factor C3H family	2
MtrunA17Chr2g0325471	putative protein	2
MtrunA17Chr2g0325821	Putative phosphoenolpyruvate carboxylase	2
MtrunA17Chr2g0326811	Putative transcription regulator MED7 family	2
MtrunA17Chr2g0327921	Putative RNA recognition motif domain, nucleotide-binding alpha-beta plait domain superfamily	2
MtrunA17Chr2g0328001	Putative ubiquitin-conjugating enzyme E2, ubiquitin-conjugating enzyme/RWD	2
MtrunA17Chr2g0328131	putative protein	2
MtrunA17Chr2g0329921	Putative transcription factor MYB-HB-like family	2
MtrunA17Chr2g0329981	Putative protein kinase CK1-CK1 family	2
MtrunA17Chr2g0330241	Putative Late embryogenesis abundant protein, LEA_2 subgroup	2
MtrunA17Chr2g0330281	putative protein	2
MtrunA17Chr2g0330461	Putative exoribonuclease II transcription factor C2H2 family	2
MtrunA17Chr2g0330971	Putative S-phase kinase-associated protein	2
MtrunA17Chr2g0331031	Putative transcription factor MYB-HB-like family	2
MtrunA17Chr2g0331701	Putative ribosomal protein L37e	2
MtrunA17Chr2g0331971	hypothetical protein	2
MtrunA17Chr2g0332291	Putative ADP/ATP carrier protein, bacterial type	2
MtrunA17Chr2g0332501	Putative Endonuclease/exonuclease/phosphatase superfamily	2
MtrunA17Chr2g0332511	putative protein	2
MtrunA17Chr2g0333151	Putative CBS domain-containing protein	2
MtrunA17Chr2g0333351	Putative sterile alpha motif/pointed domain superfamily	2
MtrunA17Chr2g0333491	Putative small nuclear ribonucleoprotein E	2
MtrunA17Chr2g0334031	Putative transcription factor AP2-EREBP family	2
MtrunA17Chr2g0334281	putative protein	2
MtrunA17Chr3g0077221	Putative cinnamyl-alcohol dehydrogenase	2
MtrunA17Chr3g0078571	putative protein	2
MtrunA17Chr3g0078601	Putative histone acetyltransferase	2
MtrunA17Chr3g0079271	Putative MFS transporter superfamily, biopterin transporter family	2
MtrunA17Chr3g0079621	Putative F-box domain-containing protein	2
MtrunA17Chr3g0079631	Putative F-box domain-containing protein	2
MtrunA17Chr3g0080101	Putative protein kinase AGC-RSK-2 family	2
MtrunA17Chr3g0080761	Putative [Histone H3]-lysine(4) N-trimethyltransferase chromatin remodeling SET family	2
MtrunA17Chr3g0086321	Putative transcription factor C2H2 family	2
MtrunA17Chr3g0086431	Putative F-box domain, galactose oxidase/kelch, beta-propeller, F-box associated interaction	2
MtrunA17Chr3g0087461	Putative Thioredoxin-like superfamily	2
MtrunA17Chr3g0089831	Putative alpha-N-acetylglucosaminidase	2
MtrunA17Chr3g0090261	Putative dual-specificity kinase TKL-Pl-4 family	2
MtrunA17Chr3g0090321	Putative transcription factor WD40-like family	2
MtrunA17Chr3g0092571	Putative flavonol synthase	2
MtrunA17Chr3g0092681	Putative pectinesterase	2
MtrunA17Chr3g0093111	Putative DnaJ domain, Chaperone J-domain superfamily	2
MtrunA17Chr3g0093771	Putative Cystatin domain-containing protein	2
MtrunA17Chr3g0095771	hypothetical protein	2
MtrunA17Chr3g0095781	Putative glutathione transferase	2
MtrunA17Chr3g0097121	hypothetical protein	2
MtrunA17Chr3g0097851	Putative shikimate O-hydroxycinnamoyltransferase	2
MtrunA17Chr3g0097941	Putative tryptophan synthase	2
MtrunA17Chr3g0098641	hypothetical protein	2
MtrunA17Chr3g0098771	Putative bleomycin hydrolase	2
MtrunA17Chr3g0098811	Putative peptide-methionine (S)-S-oxide reductase	2
MtrunA17Chr3g0098941	Putative 2-iminobutanoate/2-iminopropanoate deaminase	2
MtrunA17Chr3g0099231	Putative triacylglycerol lipase	2
MtrunA17Chr3g0099751	putative protein	2
MtrunA17Chr3g0099771	Putative Ubiquitin-like domain-containing protein	2
MtrunA17Chr3g0099881	Putative transcription factor C3H family	2
MtrunA17Chr3g0100591	Putative cation/H+ exchanger, cation/H+ exchanger, CPA1 family	2
MtrunA17Chr3g0101141	Putative transcription factor GRAS family	2
MtrunA17Chr3g0101631	Putative cytochrome P450	2
MtrunA17Chr3g0101831	Putative cytochrome P450	2
MtrunA17Chr3g0102051	Putative ribosomal protein L19	2
MtrunA17Chr3g0102791	Putative protein FERTILITY RESTORER RF2	2
MtrunA17Chr3g0103091	Putative pre-rRNA-processing protein PNO1	2
MtrunA17Chr3g0103211	Putative amino acid transporter, transmembrane domain-containing protein	2
MtrunA17Chr3g0103381	Putative translocation protein Sec62	2
MtrunA17Chr3g0103411	putative protein	2
MtrunA17Chr3g0103771	Putative glycogen phosphorylase	2
MtrunA17Chr3g0104221	Putative phosphomethylpyrimidine synthase	2
MtrunA17Chr3g0104401	Putative F-box domain-containing protein	2
MtrunA17Chr3g0105651	Putative SAGA complex, Sgf11 subunit protein	2
MtrunA17Chr3g0107911	Putative translation initiation factor IF2/IF5	2
MtrunA17Chr3g0108241	Putative transcription factor AP2-EREBP family	2
MtrunA17Chr3g0108251	putative protein	2
MtrunA17Chr3g0109511	Putative lactoylglutathione lyase	2
MtrunA17Chr3g0109991	Putative ribosomal export protein Nmd3	2
MtrunA17Chr3g0110171	Putative CENP-V/GFA domain, Mss4-like superfamily protein	2
MtrunA17Chr3g0111011	Putative glutathione dehydrogenase (ascorbate)	2
MtrunA17Chr3g0111111	Putative albumin I chain a	2
MtrunA17Chr3g0111491	putative protein	2
MtrunA17Chr3g0111501	putative protein	2
MtrunA17Chr3g0112281	hypothetical protein	2
MtrunA17Chr3g0112551	Putative phosphoinositide phospholipase C	2
MtrunA17Chr3g0112991	putative protein	2
MtrunA17Chr3g0114311	Putative PLAC8 motif-containing protein	2
MtrunA17Chr3g0114321	Putative PLAC8 motif-containing protein	2
MtrunA17Chr3g0114811	Putative aminotransferase, class I/classII, pyridoxal phosphate-dependent transferase, major	2
MtrunA17Chr3g0115901	Putative plant organelle RNA recognition domain-containing protein	2
MtrunA17Chr3g0116431	Putative transcription factor C3H family	2
MtrunA17Chr3g0116471	Putative tetratricopeptide-like helical domain superfamily	2
MtrunA17Chr3g0116771	Putative hydrolase	2
MtrunA17Chr3g0117001	Putative prolycopenC2 and GRAM domain-containing protein/	2
MtrunA17Chr3g0117411	Putative thioredoxin-disulfide reductase	2
MtrunA17Chr3g0117561	Putative NIF system FeS cluster assembly, NifU, ISC system FeS cluster assembly, IscU scaffold	2
MtrunA17Chr3g0117641	putative protein	2
MtrunA17Chr3g0118281	Putative post-transcriptional gene silencing PAZ-Argonaute family	2
MtrunA17Chr3g0118361	Putative transcription factor EIL family	2
MtrunA17Chr3g0118461	Putative transcription factor C3H family	2
MtrunA17Chr3g0118691	Putative 7-deoxyloganetin glucosyltransferase	2
MtrunA17Chr3g0118711	Putative cyanohydrin beta-glucosyltransferase	2
MtrunA17Chr3g0118741	Putative cyanohydrin beta-glucosyltransferase	2
MtrunA17Chr3g0118771	Putative cyanohydrin beta-glucosyltransferase	2
MtrunA17Chr3g0118901	Putative 5-methyltetrahydropteroyltriglutamate--homocysteine S-methyltransferase	2
MtrunA17Chr3g0119021	Putative transcription factor interactor and regulator CCHC(Zn) family	2
MtrunA17Chr3g0120581	Putative uncharacterized membrane protein	2
MtrunA17Chr3g0120591	putative protein	2
MtrunA17Chr3g0120631	Putative uncharacterized membrane protein	2
MtrunA17Chr3g0120681	Putative transcription factor C2H2 family	2
MtrunA17Chr3g0120691	hypothetical protein	2
MtrunA17Chr3g0120731	Putative long-chain-fatty-acid--CoA ligase	2
MtrunA17Chr3g0120771	Putative SAWADEE domain-containing protein	2
MtrunA17Chr3g0121081	putative protein	2
MtrunA17Chr3g0121321	Putative F-box domain-containing protein	2
MtrunA17Chr3g0121691	Putative Ubiquitin-like domain-containing protein	2
MtrunA17Chr3g0122101	Putative Cystatin domain-containing protein	2
MtrunA17Chr3g0122231	Putative zeta-carotene isomerase	2
MtrunA17Chr3g0122361	putative protein	2
MtrunA17Chr3g0122401	Putative F-box domain, galactose oxidase/kelch, beta-propeller, kelch-type beta propeller	2
MtrunA17Chr3g0122501	Putative rubber elongation factor	2
MtrunA17Chr3g0123581	Putative transcription factor C2H2 family	2
MtrunA17Chr3g0124891	Putative F-box domain-containing protein	2
MtrunA17Chr3g0124901	hypothetical protein	2
MtrunA17Chr3g0125561	putative protein	2
MtrunA17Chr3g0125791	Putative Blue (type 1) copper binding protein	2
MtrunA17Chr3g0126751	Putative non-haem dioxygenase domain, isopenicillin N synthase	2
MtrunA17Chr3g0126801	Putative EF-hand domain-containing protein	2
MtrunA17Chr3g0126851	Putative transcription factor C2H2 family	2
MtrunA17Chr3g0127091	Putative protein-serine/threonine phosphatase	2
MtrunA17Chr3g0127131	Putative acyl-CoA-binding protein, ACBP	2
MtrunA17Chr3g0127161	putative protein	2
MtrunA17Chr3g0127221	Putative CTAG/Pcc1 family protein	2
MtrunA17Chr3g0127471	Putative 6-phosphogluconolactonase	2
MtrunA17Chr3g0127641	Putative transcription factor interactor and regulator C3H-WRC/GRF family	2
MtrunA17Chr3g0127901	Putative sigma 54 modulation/S30EA ribosomal protein	2
MtrunA17Chr3g0127931	Putative transcription initiation Spt4, spt4/RpoE2 zinc finger, Spt4 superfamily	2
MtrunA17Chr3g0127991	Putative transcription factor WD40-like family	2
MtrunA17Chr3g0128041	Putative nascent polypeptide-associated complex NAC domain, NAC A/B domain superfamily	2
MtrunA17Chr3g0128071	putative protein	2
MtrunA17Chr3g0128361	Putative peptidase C78, ubiquitin modifier-specific peptidase 1/ 2	2
MtrunA17Chr3g0128541	Putative tim21 IMS domain superfamily protein	2
MtrunA17Chr3g0128651	Putative transcription regulator IWS1 family	2
MtrunA17Chr3g0128941	Putative superoxide dismutase	2
MtrunA17Chr3g0129311	Putative programmed cell death protein	2
MtrunA17Chr3g0129931	hypothetical protein	2
MtrunA17Chr3g0130331	Putative ABC-type lipopolysaccharide transporter	2
MtrunA17Chr3g0130681	putative protein	2
MtrunA17Chr3g0130701	putative protein	2
MtrunA17Chr3g0130781	Putative protein-serine/threonine kinase CMGC-CDK-CDK8 family	2
MtrunA17Chr3g0131601	Putative transcription factor AP2-EREBP family	2
MtrunA17Chr3g0131721	Putative phosphoric monoester hydrolase	2
MtrunA17Chr3g0131821	Putative armadillo-like helical protein	2
MtrunA17Chr3g0132311	Putative VQ motif-containing protein 5/9/14	2
MtrunA17Chr3g0132401	putative protein	2
MtrunA17Chr3g0132801	Putative tetratricopeptide-like helical domain superfamily	2
MtrunA17Chr3g0132891	putative protein	2
MtrunA17Chr3g0133171	Putative divalent ion tolerance protein, CutA	2
MtrunA17Chr3g0133721	putative protein	2
MtrunA17Chr3g0134001	Putative transcription factor bHLH family	2
MtrunA17Chr3g0134121	Putative transferase	2
MtrunA17Chr3g0134261	Putative cyclin domain-containing protein	2
MtrunA17Chr3g0134581	putative protein	2
MtrunA17Chr3g0135651	Putative NADH:ubiquinone reductase (H(+)-translocating)	2
MtrunA17Chr3g0135891	hypothetical protein	2
MtrunA17Chr3g0135941	Putative RNA recognition motif domain, nucleotide-binding alpha-beta plait domain superfamily	2
MtrunA17Chr3g0135971	Putative membrane alanyl aminopeptidase	2
MtrunA17Chr3g0136461	hypothetical protein	2
MtrunA17Chr3g0137271	Putative Band 7 domain, Flotillin family, Band 7/SPFH domain superfamily	2
MtrunA17Chr3g0137341	Putative Band 7 domain, Flotillin family, Band 7/SPFH domain superfamily	2
MtrunA17Chr3g0137911	hypothetical protein	2
MtrunA17Chr3g0138001	putative protein	2
MtrunA17Chr3g0138531	putative protein	2
MtrunA17Chr3g0138621	Putative transcription factor C2H2 family	2
MtrunA17Chr3g0138651	Putative Zf-FLZ domain, FCS-Like Zinc finger 10/11	2
MtrunA17Chr3g0138721	Putative acetylglutamate kinase	2
MtrunA17Chr3g0138801	putative protein	2
MtrunA17Chr3g0139011	putative protein	2
MtrunA17Chr3g0139141	Putative protein-disulfide reductase	2
MtrunA17Chr3g0139151	hypothetical protein	2
MtrunA17Chr3g0139271	Putative succinate dehydrogenase assembly factor 4	2
MtrunA17Chr3g0139601	Putative F-box domain, FBD domain, leucine-rich repeat domain superfamily	2
MtrunA17Chr3g0140201	Putative regulator of chromosome condensation 1/beta-lactamase-inhibitor protein II	2
MtrunA17Chr3g0140541	Putative amino acid transporter, transmembrane domain-containing protein	2
MtrunA17Chr3g0140691	Putative EPIDERMAL PATTERNING FACTOR-like protein	2
MtrunA17Chr3g0141761	Putative glucose-1-phosphate adenylyltransferase	2
MtrunA17Chr3g0142061	Putative endopeptidase La	2
MtrunA17Chr3g0142141	Putative DNA helicase	2
MtrunA17Chr3g0144411	Putative BURP domain-containing protein	2
MtrunA17Chr3g0144441	putative protein	2
MtrunA17Chr3g0144671	putative protein	2
MtrunA17Chr3g0144981	Putative dehydrin	2
MtrunA17Chr3g0145141	Putative transcription factor interactor and regulator CCHC(Zn) family	2
MtrunA17Chr3g0145751	putative protein	2
MtrunA17Chr3g0145891	Putative tRNA uracil 4-sulfurtransferase	2
MtrunA17Chr4g0000101	hypothetical protein	2
MtrunA17Chr4g0000361	Putative protein FAM32A	2
MtrunA17Chr4g0000401	putative protein	2
MtrunA17Chr4g0000981	Putative Thioredoxin-like superfamily	2
MtrunA17Chr4g0001241	putative protein	2
MtrunA17Chr4g0002171	Putative F-box domain, kelch-type beta propeller, F-box-like domain superfamily	2
MtrunA17Chr4g0002961	Putative NAD-dependent epimerase/dehydratase, NAD(P)-binding domain superfamily	2
MtrunA17Chr4g0003121	Putative haloalkane dehalogenase	2
MtrunA17Chr4g0003691	Putative 3-isopropylmalate dehydratase	2
MtrunA17Chr4g0003721	putative protein	2
MtrunA17Chr4g0003741	putative protein	2
MtrunA17Chr4g0003751	putative protein	2
MtrunA17Chr4g0003801	Putative ureidoacrylate amidohydrolase	2
MtrunA17Chr4g0004231	Putative Ran binding domain, PH-like domain superfamily, nuclear pore complex, NUP2/50/61	2
MtrunA17Chr4g0004251	Putative chloroplast protein import component Tic20	2
MtrunA17Chr4g0004581	Putative pyridoxal 5'-phosphate synthase (glutamine hydrolyzing)	2
MtrunA17Chr4g0004671	putative protein	2
MtrunA17Chr4g0004781	Putative F-box domain-containing protein	2
MtrunA17Chr4g0005721	Putative OTU domain, papain-like cysteine peptidase superfamily, ubiquitin thioesterase OTU1/2/3	2
MtrunA17Chr4g0006721	Putative leucine-rich repeat domain superfamily	2
MtrunA17Chr4g0007401	Putative phosphatidylethanolamine-binding protein	2
MtrunA17Chr4g0007661	Putative plastoglobular protein	2
MtrunA17Chr4g0008551	Putative transcription factor MYB-HB-like family	2
MtrunA17Chr4g0008961	Putative vacuolar import/degradation protein Vid24	2
MtrunA17Chr4g0009531	Putative aldo/keto reductase, aldo-keto reductase, NADP-dependent oxidoreductase	2
MtrunA17Chr4g0009591	hypothetical protein	2
MtrunA17Chr4g0010461	putative protein	2
MtrunA17Chr4g0011731	Putative methionyl aminopeptidase	2
MtrunA17Chr4g0012951	Putative plant non-specific lipid-transfer protein/Par allergen	2
MtrunA17Chr4g0012961	Putative plant non-specific lipid-transfer protein/Par allergen	2
MtrunA17Chr4g0012991	Putative plant non-specific lipid-transfer protein/Par allergen	2
MtrunA17Chr4g0014721	putative protein	2
MtrunA17Chr4g0014741	putative protein	2
MtrunA17Chr4g0015891	Putative cytochrome b/b6, cytochrome b6/f complex, subunit IV, cytochrome b/b6 domain superfamily	2
MtrunA17Chr4g0018811	putative protein	2
MtrunA17Chr4g0019281	putative protein	2
MtrunA17Chr4g0020161	Putative RNA polymerase Rpc34	2
MtrunA17Chr4g0020171	Putative S-adenosyl-l-methionine decarboxylase leader peptide	2
MtrunA17Chr4g0020181	Putative adenosylmethionine decarboxylase	2
MtrunA17Chr4g0021701	Putative lanthionine synthetase C, six-hairpin glycosidase-like superfamily	2
MtrunA17Chr4g0022801	Putative equilibrative nucleoside transporter	2
MtrunA17Chr4g0023801	Putative BTB/POZ domain, NPH3 domain, NPH3/RPT2-like family protein	2
MtrunA17Chr4g0025451	Putative GTP binding domain, P-loop containing nucleoside triphosphate hydrolase, Ras GTPase GNL1	2
MtrunA17Chr4g0025881	Putative transcription factor E2F-DP family	2
MtrunA17Chr4g0026171	putative protein	2
MtrunA17Chr4g0026281	putative protein	2
MtrunA17Chr4g0026531	Protein ADP-ribosyltransferase PARP3	2
MtrunA17Chr4g0030441	Putative protein kinase RLK-Pelle-CrRLK1L-1 family	2
MtrunA17Chr4g0030791	Putative 11-S seed storage protein, plant	2
MtrunA17Chr4g0031141	Putative CRAL-TRIO lipid binding domain-containing protein	2
MtrunA17Chr4g0031151	hypothetical protein	2
MtrunA17Chr4g0031171	Putative glyoxalase/Bleomycin resistance protein/Dihydroxybiphenyl dioxygenase	2
MtrunA17Chr4g0031191	putative protein	2
MtrunA17Chr4g0031201	Putative riboflavin synthase	2
MtrunA17Chr4g0033351	hypothetical protein	2
MtrunA17Chr4g0033861	Putative PAMP-induced secreted peptide 1	2
MtrunA17Chr4g0034331	Putative plastid division protein PDV1/PDV2	2
MtrunA17Chr4g0034641	Putative nucleotide-diphospho-sugar transferase, arabinosyltransferase RRA1/2/3	2
MtrunA17Chr4g0034691	Putative BURP domain-containing protein	2
MtrunA17Chr4g0034721	Putative BURP domain-containing protein	2
MtrunA17Chr4g0034751	Putative endopeptidase Clp	2
MtrunA17Chr4g0034791	putative protein	2
MtrunA17Chr4g0034941	Putative BTB/POZ domain-containing protein	2
MtrunA17Chr4g0035901	putative protein	2
MtrunA17Chr4g0037211	Putative senescence/spartin-associated	2
MtrunA17Chr4g0037711	Putative transcription factor C2H2 family	2
MtrunA17Chr4g0037921	Anamorsin	2
MtrunA17Chr4g0039101	putative protein	2
MtrunA17Chr4g0039201	Putative biotin synthase	2
MtrunA17Chr4g0039731	Putative probable transposase, Ptta/En/Spm, plant, Transposase-associated domain-containing protein	2
MtrunA17Chr4g0039891	Putative transcription factor HSF-type-DNA-binding family	2
MtrunA17Chr4g0040021	putative protein	2
MtrunA17Chr4g0041001	putative protein	2
MtrunA17Chr4g0041301	Putative transcription factor Lambda-DB family	2
MtrunA17Chr4g0042151	Putative RNA recognition motif domain, nucleotide-binding alpha-beta plait domain superfamily	2
MtrunA17Chr4g0042191	putative protein	2
MtrunA17Chr4g0043031	hypothetical protein	2
MtrunA17Chr4g0043371	Putative transport and Golgi organisation protein	2
MtrunA17Chr4g0043511	Putative glucan endo-1,3-beta-D-glucosidase	2
MtrunA17Chr4g0043651	Putative glutathione S-transferase, Thioredoxin-like superfamily	2
MtrunA17Chr4g0043721	Putative thiamine phosphate synthase	2
MtrunA17Chr4g0043781	Putative sulfiredoxin	2
MtrunA17Chr4g0043791	Putative histidine triad (HIT) protein	2
MtrunA17Chr4g0044371	putative protein	2
MtrunA17Chr4g0044521	Putative abscisate beta-glucosyltransferase	2
MtrunA17Chr4g0044701	Putative NYN domain, limkain-b1-type, meiosis regulator and mRNA stability factor 1	2
MtrunA17Chr4g0045061	Putative 15-hydroxyprostaglandin dehydrogenase (NAD(+))	2
MtrunA17Chr4g0045491	Putative CCG-binding protein	2
MtrunA17Chr4g0045601	putative protein	2
MtrunA17Chr4g0045921	Putative RNA recognition motif domain, nucleotide-binding alpha-beta plait domain superfamily	2
MtrunA17Chr4g0045961	Putative hypothetical protein CHP02058	2
MtrunA17Chr4g0045971	Putative hypothetical protein CHP02058	2
MtrunA17Chr4g0046281	Putative transcription elongation factor 1	2
MtrunA17Chr4g0046331	Putative 2-hydroxyisoflavanone synthase	2
MtrunA17Chr4g0046401	Putative cellulose synthase (UDP-forming)	2
MtrunA17Chr4g0046711	Putative transcription factor C2H2 family	2
MtrunA17Chr4g0046821	Putative small heat shock protein HSP20	2
MtrunA17Chr4g0047341	Putative transcription factor Znf-LSD family	2
MtrunA17Chr4g0047681	Putative soluble epoxide hydrolase	2
MtrunA17Chr4g0048281	Putative cysteine-rich and transmembrane domain-containing protein WIH1/2	2
MtrunA17Chr4g0049351	Putative protein S-acyltransferase	2
MtrunA17Chr4g0049441	Putative PB1 domain-containing protein	2
MtrunA17Chr4g0049451	hypothetical protein	2
MtrunA17Chr4g0049671	Putative transcription factor C2H2 family	2
MtrunA17Chr4g0049941	Putative DnaJ domain, Chaperone J-domain superfamily	2
MtrunA17Chr4g0049981	Putative 5-oxoprolinase (ATP-hydrolyzing)	2
MtrunA17Chr4g0049991	putative protein	2
MtrunA17Chr4g0050061	putative protein	2
MtrunA17Chr4g0050411	putative protein	2
MtrunA17Chr4g0050421	Putative ubiquinol oxidase (non-electrogenic)	2
MtrunA17Chr4g0050461	putative protein	2
MtrunA17Chr4g0050531	Putative hyccin	2
MtrunA17Chr4g0050631	Putative transcription factor C3H family	2
MtrunA17Chr4g0050781	Putative transcription factor interactor and regulator CCHC(Zn) family	2
MtrunA17Chr4g0051051	putative protein	2
MtrunA17Chr4g0051111	putative protein	2
MtrunA17Chr4g0051361	putative protein	2
MtrunA17Chr4g0051491	putative protein	2
MtrunA17Chr4g0051661	Putative protein-serine/threonine phosphatase	2
MtrunA17Chr4g0051981	Putative non-specific serine/threonine protein kinase	2
MtrunA17Chr4g0052221	Putative DNA-directed RNA polymerase	2
MtrunA17Chr4g0052631	putative protein	2
MtrunA17Chr4g0053421	Putative D-amino-acid oxidase	2
MtrunA17Chr4g0053621	Putative isoflavone 2'-hydroxylase	2
MtrunA17Chr4g0053701	Putative NRAMP family protein	2
MtrunA17Chr4g0053761	Putative Late embryogenesis abundant protein, LEA-18	2
MtrunA17Chr4g0054151	Putative transcription factor Hap3/NF-YB family	2
MtrunA17Chr4g0054161	Putative transcription factor Hap3/NF-YB family	2
MtrunA17Chr4g0054171	Putative cysteine-rich and transmembrane domain-containing protein WIH1/2	2
MtrunA17Chr4g0054681	Putative Late embryogenesis abundant protein, LEA_1 subgroup	2
MtrunA17Chr4g0054801	Putative SAYSvFN domain-containing protein	2
MtrunA17Chr4g0054901	Putative ribose-phosphate diphosphokinase	2
MtrunA17Chr4g0055301	Putative protein kinase RLK-Pelle-RLCK-VIIa-2 family	2
MtrunA17Chr4g0055591	Putative deacetoxyvindoline 4-hydroxylase	2
MtrunA17Chr4g0055641	Putative ABC-type glycerol 3-phosphate transporter	2
MtrunA17Chr4g0055921	Putative aminocyclopropanecarboxylate oxidase	2
MtrunA17Chr4g0055931	Putative transcription factor MYB-HB-like family	2
MtrunA17Chr4g0056171	Putative pex19 protein	2
MtrunA17Chr4g0056191	Putative pre-mRNA-splicing factor Cwf15/Cwc15	2
MtrunA17Chr4g0056561	Putative legumain protein	2
MtrunA17Chr4g0056761	Putative AT-hook motif nuclear-localized protein	2
MtrunA17Chr4g0056941	Putative UDP-glucuronate 4-epimerase	2
MtrunA17Chr4g0057841	putative protein	2
MtrunA17Chr4g0058171	putative protein	2
MtrunA17Chr4g0058221	Putative ubiquitinyl hydrolase 1	2
MtrunA17Chr4g0058461	Putative PB1 domain, Zinc finger, ZZ-type, UBA-like superfamily, immunoglobulin-like protein	2
MtrunA17Chr4g0059021	Putative phosphotransferase with an alcohol group as acceptor	2
MtrunA17Chr4g0059061	Putative poly(ADP-ribose) polymerase, catalytic domain, RST domain-containing protein	2
MtrunA17Chr4g0059201	Putative U box domain, armadillo-like helical, Zinc finger, RING/FYVE/PHD-type	2
MtrunA17Chr4g0059661	putative protein	2
MtrunA17Chr4g0060151	Putative Band 7 domain-containing protein	2
MtrunA17Chr4g0060191	Putative C2 domain, phosphoribosyltransferase, C2 domain superfamily	2
MtrunA17Chr4g0060351	Putative ubiquitin-conjugating enzyme E2, ubiquitin-conjugating enzyme/RWD	2
MtrunA17Chr4g0063131	Putative Zinc finger, RING-CH-type, Zinc finger, RING/FYVE/PHD-type	2
MtrunA17Chr4g0063821	Putative ribosomal protein L36	2
MtrunA17Chr4g0064601	Putative NAD(P)-binding domain, NAD(P)-binding domain superfamily	2
MtrunA17Chr4g0064761	Putative arogenate dehydrogenase (NADP(+))	2
MtrunA17Chr4g0065001	putative protein	2
MtrunA17Chr4g0065011	putative protein	2
MtrunA17Chr4g0065101	Putative Ubiquitin-like domain-containing protein	2
MtrunA17Chr4g0065631	Putative phosphoric monoester hydrolase	2
MtrunA17Chr4g0065661	Putative transcription factor C2H2 family	2
MtrunA17Chr4g0065671	Putative G10 protein	2
MtrunA17Chr4g0066531	Putative procollagen-proline 4-dioxygenase	2
MtrunA17Chr4g0067311	Putative alanine--tRNA ligase	2
MtrunA17Chr4g0068051	Putative importin-alpha, importin-beta-binding domain, armadillo-like helical	2
MtrunA17Chr4g0068291	Putative tenA_E protein	2
MtrunA17Chr4g0069001	Putative DNA (cytosine-5-)-methyltransferase	2
MtrunA17Chr4g0069311	putative protein	2
MtrunA17Chr4g0069371	putative protein	2
MtrunA17Chr4g0069481	putative protein	2
MtrunA17Chr4g0069651	Putative rhomboid protease	2
MtrunA17Chr4g0070211	Putative stress-response A/B barrel domain-containing protein HS1/DABB1	2
MtrunA17Chr4g0070301	Putative ubiquinone biosynthesis protein COQ9	2
MtrunA17Chr4g0070371	putative protein	2
MtrunA17Chr4g0070781	Putative threonine synthase	2
MtrunA17Chr4g0071441	Putative transmembrane protein 230/134	2
MtrunA17Chr4g0071991	Putative translocase	2
MtrunA17Chr4g0072291	Putative transcription factor AP2-EREBP family	2
MtrunA17Chr4g0072601	Putative xyloglucan:xyloglucosyl transferase	2
MtrunA17Chr4g0072671	Putative xyloglucan:xyloglucosyl transferase	2
MtrunA17Chr4g0072851	Putative xylose isomerase	2
MtrunA17Chr4g0073091	putative protein	2
MtrunA17Chr4g0073221	putative protein	2
MtrunA17Chr4g0073551	Putative ribosomal protein L35	2
MtrunA17Chr4g0073811	Putative proteolipid membrane potential modulator	2
MtrunA17Chr4g0073861	Putative nucleoid-associated protein YbaB/EbfC family	2
MtrunA17Chr4g0074021	Putative ribosomal protein L2, domain 2	2
MtrunA17Chr4g0074091	Putative tensin phosphatase, C2 domain, formin, FH2 domain, protein-tyrosine phosphatase	2
MtrunA17Chr4g0074211	Putative tRNA pseudouridine(38-40) synthase, Pseudouridylate synthase	2
MtrunA17Chr4g0074251	Putative tRNA pseudouridine(38-40) synthase, Pseudouridylate synthase	2
MtrunA17Chr4g0074851	Putative peroxidase	2
MtrunA17Chr4g0074861	putative protein	2
MtrunA17Chr4g0075091	putative protein	2
MtrunA17Chr4g0076421	Putative acetyl-CoA C-acetyltransferase	2
MtrunA17Chr4g0076591	Putative 6-phosphofructokinase	2
MtrunA17Chr4g0076751	Putative UDP-glucose 4-epimerase	2
MtrunA17Chr4g0076801	Putative NADH dehydrogenase [ubiquinone] 1 beta subcomplex subunit 3	2
MtrunA17Chr4g0076811	Putative F-box domain-containing protein	2
MtrunA17Chr4g0076831	Putative Root UVB sensitive family	2
MtrunA17Chr4g0076841	hypothetical protein	2
MtrunA17Chr5g0393421	putative protein	2
MtrunA17Chr5g0393461	Putative DNA helicase chromatin remodeling SNF2 family	2
MtrunA17Chr5g0393471	Putative O-acyltransferase WSD1	2
MtrunA17Chr5g0393831	Putative magnesium transporter MRS2	2
MtrunA17Chr5g0394481	Putative 2Fe-2S ferredoxin-type iron-sulfur binding domain, ferredoxin [2Fe-2S], plant	2
MtrunA17Chr5g0394511	Putative lactoylglutathione lyase	2
MtrunA17Chr5g0394891	Putative 12-oxophytodienoate reductase	2
MtrunA17Chr5g0395271	putative protein	2
MtrunA17Chr5g0396621	Putative chromatin regulator PHD family	2
MtrunA17Chr5g0396911	Putative transcription factor AP2-EREBP family	2
MtrunA17Chr5g0397031	Putative protein BRANCHLESS TRICHOME	2
MtrunA17Chr5g0397351	Putative transcription factor C2H2 family	2
MtrunA17Chr5g0397441	Putative glutamate--cysteine ligase	2
MtrunA17Chr5g0397461	hypothetical protein	2
MtrunA17Chr5g0397981	Putative phloem protein	2
MtrunA17Chr5g0398211	Putative staygreen protein	2
MtrunA17Chr5g0398221	Putative CcmH/CycL/Ccl2/NrfF family protein	2
MtrunA17Chr5g0398811	Putative UDP-glucuronate 4-epimerase	2
MtrunA17Chr5g0399061	Putative ABC-type nitrate transporter	2
MtrunA17Chr5g0399751	putative protein	2
MtrunA17Chr5g0400171	hypothetical protein	2
MtrunA17Chr5g0400751	Putative sulfurtransferase	2
MtrunA17Chr5g0401051	Putative amino-acid N-acetyltransferase transcription regulator GNAT family	2
MtrunA17Chr5g0401111	putative protein	2
MtrunA17Chr5g0401281	Putative histone acetyltransferase	2
MtrunA17Chr5g0402071	Putative protein kinase RLK-Pelle-RLCK-V family	2
MtrunA17Chr5g0402491	Putative transmembrane protein	2
MtrunA17Chr5g0402631	Putative transcription factor MYB-HB-like family	2
MtrunA17Chr5g0402871	Putative alpha/beta hydrolase-1	2
MtrunA17Chr5g0403061	Putative protein disulfide-isomerase	2
MtrunA17Chr5g0403421	putative protein	2
MtrunA17Chr5g0403501	Putative polygalacturonate 4-alpha-galacturonosyltransferase	2
MtrunA17Chr5g0404251	putative protein	2
MtrunA17Chr5g0404261	putative protein	2
MtrunA17Chr5g0404271	Putative transcription factor HD-ZIP family	2
MtrunA17Chr5g0404371	Putative regulator of chromosome condensation 1/beta-lactamase-inhibitor protein II	2
MtrunA17Chr5g0404911	putative protein	2
MtrunA17Chr5g0404961	Putative non-specific serine/threonine protein kinase	2
MtrunA17Chr5g0405221	Putative linker histone H1/H5, domain H15, winged helix-like DNA-binding domain superfamily	2
MtrunA17Chr5g0407711	putative protein	2
MtrunA17Chr5g0407911	Putative transcription factor & chromatin remodeling &Metalloenzymes JmjC family	2
MtrunA17Chr5g0409081	Putative ankyrin repeat-containing domain-containing protein	2
MtrunA17Chr5g0410841	Putative target SNARE coiled-coil domain, syntaxin domain, syntaxin/epimorphin	2
MtrunA17Chr5g0411201	Putative protein OCTOPUS	2
MtrunA17Chr5g0411331	Putative transcription factor MYC/MYB	2
MtrunA17Chr5g0412151	Putative transcription factor AP2-EREBP family	2
MtrunA17Chr5g0412201	Putative Ecd family protein	2
MtrunA17Chr5g0412411	Putative cyanobacterial aminoacyl-tRNA synthetase, CAAD domain, protein CURVATURE THYLAKOID 1	2
MtrunA17Chr5g0412581	Putative protein FERTILITY RESTORER RF2	2
MtrunA17Chr5g0412841	Putative F-box domain, tetratricopeptide-like helical domain superfamily	2
MtrunA17Chr5g0415281	Putative protein SHORT HYPOCOTYL IN WHITE LIGHT 1	2
MtrunA17Chr5g0415441	Putative tetratricopeptide repeat protein	2
MtrunA17Chr5g0415461	Putative tetratricopeptide repeat protein	2
MtrunA17Chr5g0415741	Putative monodehydroascorbate reductase (NADH)	2
MtrunA17Chr5g0415781	putative protein	2
MtrunA17Chr5g0415871	Putative regulator of chromosome condensation 1/beta-lactamase-inhibitor protein II	2
MtrunA17Chr5g0416081	putative protein	2
MtrunA17Chr5g0416111	Putative tetratricopeptide-like helical domain superfamily	2
MtrunA17Chr5g0416121	Putative CBS domain-containing protein	2
MtrunA17Chr5g0416291	Putative yqgF/RNase H-like domain superfamily	2
MtrunA17Chr5g0416661	Putative mitochondrial carrier domain superfamily	2
MtrunA17Chr5g0417121	Putative H(+)-transporting two-sector ATPase	2
MtrunA17Chr5g0418391	Putative cyclin-dependent protein kinase inhibitor SMR	2
MtrunA17Chr5g0418501	Putative RNA-directed DNA polymerase	2
MtrunA17Chr5g0418791	putative protein	2
MtrunA17Chr5g0419421	Putative von Willebrand factor A-like domain superfamily	2
MtrunA17Chr5g0419451	Putative flavonoid 3'-monooxygenase	2
MtrunA17Chr5g0424131	Putative transcription factor GRAS family	2
MtrunA17Chr5g0424231	Putative ubiquitin-fold modifier 1, Ubiquitin-like domain superfamily	2
MtrunA17Chr5g0425421	Putative CRAL-TRIO lipid binding domain, CRAL/TRIO domain, CRAL/TRIO domain superfamily	2
MtrunA17Chr5g0425781	Putative major facilitator superfamily, MFS transporter superfamily	2
MtrunA17Chr5g0427101	Putative BET1-like protein	2
MtrunA17Chr5g0427261	putative protein	2
MtrunA17Chr5g0427841	putative protein	2
MtrunA17Chr5g0428091	Putative histidine phosphatase superfamily, clade-1	2
MtrunA17Chr5g0428371	putative protein	2
MtrunA17Chr5g0428611	Putative hydroxyacylglutathione hydrolase	2
MtrunA17Chr5g0429631	Putative ubiquitinyl hydrolase 1	2
MtrunA17Chr5g0430451	Putative beta-glucosidase	2
MtrunA17Chr5g0431071	Putative transcription factor C2H2 family	2
MtrunA17Chr5g0432891	Putative cytochrome b-c1 complex subunit 8	2
MtrunA17Chr5g0433161	Putative CBS domain-containing protein	2
MtrunA17Chr5g0434021	Putative tetratricopeptide-like helical domain superfamily, pentacotripeptide-repeat region of PRORP	2
MtrunA17Chr5g0435521	Putative peptidylprolyl isomerase	2
MtrunA17Chr5g0435621	Putative Globin-like superfamily, leghaemoglobin, iron-binding protein	2
MtrunA17Chr5g0436621	Putative transferase	2
MtrunA17Chr5g0436741	Putative tetratricopeptide-like helical domain superfamily	2
MtrunA17Chr5g0437671	Putative transcription factor AP2-EREBP family	2
MtrunA17Chr5g0438501	Putative glycine rich protein	2
MtrunA17Chr5g0438661	Putative transcription regulator mTERF family	2
MtrunA17Chr5g0441111	putative protein	2
MtrunA17Chr5g0441151	Putative uncharacterized protein	2
MtrunA17Chr5g0441221	Putative UBA-like superfamily, Ubiquitin-associated domain-containing protein	2
MtrunA17Chr5g0441381	Putative Phytocyanin domain, cupredoxin	2
MtrunA17Chr5g0441671	Putative RNA recognition motif domain, nucleotide-binding alpha-beta plait domain superfamily	2
MtrunA17Chr5g0442081	Putative mitochondria fission 1 protein	2
MtrunA17Chr5g0442411	hypothetical protein	2
MtrunA17Chr5g0442491	Putative UDP-glucuronosyl/UDP-glucosyltransferase, UDP-glycosyltransferase family	2
MtrunA17Chr5g0442741	Putative glutathione transferase	2
MtrunA17Chr5g0442801	Putative 4-hydroxyphenylpyruvate dioxygenase	2
MtrunA17Chr5g0443511	Putative tRNA (carboxymethyluridine(34)-5-O)-methyltransferase	2
MtrunA17Chr5g0443651	Putative zeaxanthin epoxidase	2
MtrunA17Chr5g0445201	Putative mitochondrial import inner membrane translocase subunit TIM22	2
MtrunA17Chr5g0446181	putative protein	2
MtrunA17Chr5g0447341	Putative glucose-1-phosphate adenylyltransferase	2
MtrunA17Chr5g0447621	Putative chromatin regulator PHD family	2
MtrunA17Chr6g0449021	hypothetical protein	2
MtrunA17Chr6g0449471	Putative ribosomal protein S11	2
MtrunA17Chr6g0449611	Putative ribosomal protein S17/S11	2
MtrunA17Chr6g0449821	Putative sirohydrochlorin cobaltochelatase CbiX	2
MtrunA17Chr6g0449831	putative protein	2
MtrunA17Chr6g0452921	Putative transcription factor WD40-like family	2
MtrunA17Chr6g0453121	Putative peptidase Do	2
MtrunA17Chr6g0453281	putative protein	2
MtrunA17Chr6g0453321	Putative transcription factor C2C2-Dof family	2
MtrunA17Chr6g0453501	putative protein	2
MtrunA17Chr6g0453601	putative protein	2
MtrunA17Chr6g0454761	Putative isoflavone-7-O-beta-glucoside 6''-O-malonyltransferase	2
MtrunA17Chr6g0457381	Putative regulator of chromosome condensation 1/beta-lactamase-inhibitor protein II	2
MtrunA17Chr6g0457501	putative protein	2
MtrunA17Chr6g0457541	Putative F-box domain-containing protein	2
MtrunA17Chr6g0458341	Putative lysosomal cystine transporter	2
MtrunA17Chr6g0458981	Putative plant UBX domain-containing protein	2
MtrunA17Chr6g0458991	hypothetical protein	2
MtrunA17Chr6g0461291	Putative superoxide dismutase	2
MtrunA17Chr6g0461311	Putative translation Initiation factor eIF- 4e, eukaryotic translation initiation factor 4E (eIF-4E)	2
MtrunA17Chr6g0461751	Putative RNA helicase	2
MtrunA17Chr6g0462401	Putative P-loop containing nucleoside triphosphate hydrolase, shikimate kinase/gluconokinase	2
MtrunA17Chr6g0463231	putative protein	2
MtrunA17Chr6g0464881	Putative UDP-glucuronosyl/UDP-glucosyltransferase	2
MtrunA17Chr6g0464971	Putative D-xylose 1-dehydrogenase (NADP(+), D-xylono-1,5-lactone-forming)	2
MtrunA17Chr6g0465121	Putative D-xylose 1-dehydrogenase (NADP(+), D-xylono-1,5-lactone-forming)	2
MtrunA17Chr6g0466611	Putative RNA helicase	2
MtrunA17Chr6g0468681	hypothetical protein	2
MtrunA17Chr6g0470661	Putative cytochrome b5-like heme/steroid binding domain-containing protein	2
MtrunA17Chr6g0470691	Putative Methyl-CpG-binding domain-containing protein	2
MtrunA17Chr6g0470861	hypothetical protein	2
MtrunA17Chr6g0471181	putative protein	2
MtrunA17Chr6g0471191	putative protein	2
MtrunA17Chr6g0472291	Putative RNA recognition motif domain, nucleotide-binding alpha-beta plait domain superfamily	2
MtrunA17Chr6g0472321	putative protein	2
MtrunA17Chr6g0472331	Putative cold-regulated protein 27/28	2
MtrunA17Chr6g0472381	Putative retrotransposon gag domain-containing protein	2
MtrunA17Chr6g0472391	hypothetical protein	2
MtrunA17Chr6g0472421	Putative transcription factor HSF-type-DNA-binding family	2
MtrunA17Chr6g0472861	Putative deacetoxyvindoline 4-hydroxylase	2
MtrunA17Chr6g0473301	hypothetical protein	2
MtrunA17Chr6g0475271	Putative PLAT/LH2 domain superfamily protein	2
MtrunA17Chr6g0476481	Putative Band 7 domain-containing protein	2
MtrunA17Chr6g0476991	Putative oxoglutarate/iron-dependent dioxygenase, alpha-ketoglutarate-dependent dioxygenase AlkB	2
MtrunA17Chr6g0477401	Putative translation initiation factor IF6	2
MtrunA17Chr6g0478401	Putative C2 domain-containing protein	2
MtrunA17Chr6g0479161	Putative chromatin regulator PHD family	2
MtrunA17Chr6g0482091	Putative transcription factor/ chromatin remodeling BED-type(Zn) family	2
MtrunA17Chr6g0483721	putative protein	2
MtrunA17Chr6g0484631	putative protein	2
MtrunA17Chr6g0484641	putative protein	2
MtrunA17Chr6g0484671	Putative dehydrin	2
MtrunA17Chr6g0485071	Putative-like superfamily protein	2
MtrunA17Chr6g0485461	Putative vacuolar protein sorting-associated protein Ist1	2
MtrunA17Chr6g0486121	Putative transcription factor interactor and regulator AUX-IAA family	2
MtrunA17Chr6g0486951	putative protein	2
MtrunA17Chr6g0487201	putative protein	2
MtrunA17Chr6g0487331	hypothetical protein	2
MtrunA17Chr6g0487481	Putative transcription factor C3H family	2
MtrunA17Chr6g0488741	Putative NADH:ubiquinone reductase (H(+)-translocating)	2
MtrunA17Chr6g0488811	Putative protein APEM9	2
MtrunA17Chr7g0217561	putative protein	2
MtrunA17Chr7g0217681	Putative K domain-containing protein	2
MtrunA17Chr7g0218111	Putative saccharopine dehydrogenase, NADP binding domain, NAD(P)-binding domain superfamily	2
MtrunA17Chr7g0218121	putative protein	2
MtrunA17Chr7g0219081	Putative ethylene-responsive binding factor-associated repression, Ninja family	2
MtrunA17Chr7g0219161	Putative isoflavone 7-O-methyltransferase	2
MtrunA17Chr7g0220411	putative protein	2
MtrunA17Chr7g0221571	Putative sterile alpha motif domain-containing protein	2
MtrunA17Chr7g0221791	Putative perakine reductase	2
MtrunA17Chr7g0222121	Putative perakine reductase	2
MtrunA17Chr7g0223341	hypothetical protein	2
MtrunA17Chr7g0224241	Putative Ubiquitin-like domain-containing protein	2
MtrunA17Chr7g0224441	putative protein	2
MtrunA17Chr7g0224571	Putative [Protein-PII] uridylyltransferase	2
MtrunA17Chr7g0225371	Putative transcription factor C2H2 family	2
MtrunA17Chr7g0225551	Putative kelch-type beta propeller	2
MtrunA17Chr7g0226781	putative protein	2
MtrunA17Chr7g0227501	Putative oleosin	2
MtrunA17Chr7g0228311	Putative thioredoxin-disulfide reductase	2
MtrunA17Chr7g0229061	hypothetical protein	2
MtrunA17Chr7g0229941	Putative protein kinase RLK-Pelle-LRR-IV family	2
MtrunA17Chr7g0230401	hypothetical protein	2
MtrunA17Chr7g0231881	Putative chromatin regulator PHD family	2
MtrunA17Chr7g0232401	Putative hydroquinone glucosyltransferase	2
MtrunA17Chr7g0233361	Putative acetylornithine transaminase	2
MtrunA17Chr7g0233511	Putative cysteine alpha-hairpin motif superfamily	2
MtrunA17Chr7g0234211	Putative FAD/NAD(P)-binding domain superfamily	2
MtrunA17Chr7g0234221	Putative FAD-binding domain, ubiquinone biosynthesis hydroxylase UbiH/COQ6	2
MtrunA17Chr7g0234671	Putative U box domain, armadillo-like helical, Zinc finger, RING/FYVE/PHD-type	2
MtrunA17Chr7g0234791	Putative plant EC metallothionein-like protein, family 15	2
MtrunA17Chr7g0236041	Putative phosphoric monoester hydrolase	2
MtrunA17Chr7g0236501	Putative tetratricopeptide-like helical domain superfamily	2
MtrunA17Chr7g0237101	putative protein	2
MtrunA17Chr7g0237811	putative protein	2
MtrunA17Chr7g0238571	Putative Metallothionein, family 15, plant	2
MtrunA17Chr7g0238951	Putative protein FAR-RED ELONGATED HYPOCOTYL 1	2
MtrunA17Chr7g0240811	Putative F-box domain, kelch-type beta propeller, F-box-like domain superfamily	2
MtrunA17Chr7g0241401	Putative DNA helicase	2
MtrunA17Chr7g0242261	Putative transcription factor C2H2 family	2
MtrunA17Chr7g0243201	putative protein	2
MtrunA17Chr7g0243551	Putative aldose reductase	2
MtrunA17Chr7g0245351	Putative membrane transport protein	2
MtrunA17Chr7g0246491	Putative armadillo-like helical, Ataxin-10 domain-containing protein	2
MtrunA17Chr7g0246711	Putative F-box domain-containing protein	2
MtrunA17Chr7g0246781	putative protein	2
MtrunA17Chr7g0246901	Putative SPX domain, major facilitator superfamily, MFS transporter superfamily	2
MtrunA17Chr7g0246981	Putative NADH dehydrogenase-like complex, subunit S	2
MtrunA17Chr7g0247451	Putative bowman-Birk type proteinase inhibitor	2
MtrunA17Chr7g0247571	Putative bowman-Birk type proteinase inhibitor	2
MtrunA17Chr7g0248961	Putative Homeobox-like domain superfamily protein	2
MtrunA17Chr7g0249071	Putative glutaredoxin, Thioredoxin-like superfamily	2
MtrunA17Chr7g0251361	Putative transcription factor C2H2 family	2
MtrunA17Chr7g0251411	Putative translation initiation factor IF2/IF5, W2 domain, MIF4G-like domain superfamily	2
MtrunA17Chr7g0251821	Putative cysteine-rich and transmembrane domain-containing protein WIH1/2	2
MtrunA17Chr7g0251971	putative protein	2
MtrunA17Chr7g0252071	Putative Coiled-coil domain-containing protein	2
MtrunA17Chr7g0252171	Putative alpha-mannosidase	2
MtrunA17Chr7g0252191	Putative tumour suppressing sub-chromosomal transferable candidate 4	2
MtrunA17Chr7g0253341	putative protein	2
MtrunA17Chr7g0253861	Putative transcription factor WD40-like family	2
MtrunA17Chr7g0254091	Putative sodium/calcium exchanger membrane region	2
MtrunA17Chr7g0254421	Putative F-box-like domain superfamily protein	2
MtrunA17Chr7g0254441	Putative proteasome component (PCI) domain, eukaryotic translation initiation factor 3 subunit A	2
MtrunA17Chr7g0254971	hypothetical protein	2
MtrunA17Chr7g0255281	Putative plant organelle RNA recognition domain-containing protein	2
MtrunA17Chr7g0255371	Putative VQ motif-containing protein 15/22	2
MtrunA17Chr7g0255621	Putative proton-dependent oligopeptide transporter family, MFS transporter superfamily	2
MtrunA17Chr7g0255671	Putative transcription factor bZIP family	2
MtrunA17Chr7g0256031	putative protein	2
MtrunA17Chr7g0256341	Putative CRAL-TRIO lipid binding domain-containing protein	2
MtrunA17Chr7g0256821	Putative gibberellin regulated protein	2
MtrunA17Chr7g0257071	putative protein	2
MtrunA17Chr7g0257181	putative protein	2
MtrunA17Chr7g0257491	Putative DTW domain-containing protein DTWD2/YfiP	2
MtrunA17Chr7g0257731	Putative galactinol--sucrose galactosyltransferase	2
MtrunA17Chr7g0257741	Putative galactinol--sucrose galactosyltransferase	2
MtrunA17Chr7g0258071	Putative transcription regulator A20-like family	2
MtrunA17Chr7g0258261	Putative prenylated rab acceptor PRA1	2
MtrunA17Chr7g0258631	Putative Late embryogenesis abundant protein, LEA_1 subgroup	2
MtrunA17Chr7g0258641	Putative Late embryogenesis abundant protein, LEA_1 subgroup	2
MtrunA17Chr7g0259111	putative protein	2
MtrunA17Chr7g0259121	Putative dirigent protein	2
MtrunA17Chr7g0259511	Putative U6 snRNA-associated Sm-like protein LSm2	2
MtrunA17Chr7g0259521	Putative short-chain dehydrogenase/reductase SDR, NAD(P)-binding domain superfamily	2
MtrunA17Chr7g0259691	Putative like-Sm (LSM) domain containing protein, LSm4/SmD1/SmD3	2
MtrunA17Chr7g0259701	Putative outer envelope membrane protein	2
MtrunA17Chr7g0259991	Putative transcription factor OFP family	2
MtrunA17Chr7g0260001	putative protein	2
MtrunA17Chr7g0260311	putative protein	2
MtrunA17Chr7g0261321	Putative 11-S seed storage protein, plant	2
MtrunA17Chr7g0261341	hypothetical protein	2
MtrunA17Chr7g0261351	Putative 11-S seed storage protein, plant	2
MtrunA17Chr7g0261491	Putative protein kinase AGC-NDR family	2
MtrunA17Chr7g0261531	Putative glutathione gamma-glutamylcysteinyltransferase	2
MtrunA17Chr7g0261911	Putative transcription factor MYB-HB-like family	2
MtrunA17Chr7g0262691	Putative transcription factor bHLH family	2
MtrunA17Chr7g0263161	Putative angiotensin-converting enzyme 2	2
MtrunA17Chr7g0264881	putative protein	2
MtrunA17Chr7g0264951	Putative triose-phosphate isomerase	2
MtrunA17Chr7g0265471	Putative Late embryogenesis abundant protein, LEA_4 subgroup	2
MtrunA17Chr7g0265731	Putative thioredoxin-dependent peroxiredoxin	2
MtrunA17Chr7g0266041	Putative transcription factor bZIP family	2
MtrunA17Chr7g0266751	Putative RNA recognition motif domain, nucleotide-binding alpha-beta plait domain superfamily	2
MtrunA17Chr7g0267161	Putative Fe-S cluster assembly domain superfamily	2
MtrunA17Chr7g0267651	Putative dihydroneopterin aldolase	2
MtrunA17Chr7g0267991	Putative galactinol--raffinose galactosyltransferase	2
MtrunA17Chr7g0268481	Putative nuclear pore localisation protein NPL4	2
MtrunA17Chr7g0268771	putative protein	2
MtrunA17Chr7g0269181	putative protein	2
MtrunA17Chr7g0269221	Putative xyloglucan 6-xylosyltransferase	2
MtrunA17Chr7g0269241	Putative like-Sm (LSM) domain containing protein, LSm4/SmD1/SmD3	2
MtrunA17Chr7g0269951	Putative transcription factor bZIP family	2
MtrunA17Chr7g0270621	Putative DnaJ domain, Chaperone J-domain superfamily	2
MtrunA17Chr7g0271081	putative protein	2
MtrunA17Chr7g0271331	Putative G-patch domain-containing protein	2
MtrunA17Chr7g0271341	Putative transcription factor C2H2 family	2
MtrunA17Chr7g0271361	Putative isopenicillin-N epimerase	2
MtrunA17Chr7g0271861	Putative transcription factor C2C2-GATA family	2
MtrunA17Chr7g0271891	Putative DnaJ domain, Chaperone J-domain superfamily	2
MtrunA17Chr7g0271931	Putative drought induced 19 type, zinc-binding protein	2
MtrunA17Chr7g0271941	Putative protein dehydration-induced 19	2
MtrunA17Chr7g0272351	Putative dormancy/auxin associated protein	2
MtrunA17Chr7g0272361	hypothetical protein	2
MtrunA17Chr7g0272961	Putative short-chain dehydrogenase/reductase SDR, NAD(P)-binding domain superfamily	2
MtrunA17Chr7g0273031	Putative very-long-chain 3-oxoacyl-CoA synthase	2
MtrunA17Chr7g0274061	Putative perakine reductase	2
MtrunA17Chr7g0274191	Putative transcription factor C2H2 family	2
MtrunA17Chr7g0274201	putative protein	2
MtrunA17Chr7g0274921	Putative Ubiquitin-like domain-containing protein	2
MtrunA17Chr7g0275281	Putative cyanobacterial aminoacyl-tRNA synthetase, CAAD domain, protein CURVATURE THYLAKOID 1	2
MtrunA17Chr7g0275361	Putative ubiquitin-conjugating enzyme E2, ubiquitin-conjugating enzyme/RWD	2
MtrunA17Chr7g0275671	putative protein	2
MtrunA17Chr8g0334441	Putative NADH:ubiquinone reductase (H(+)-translocating)	2
MtrunA17Chr8g0334651	Putative chromatin regulator PHD family	2
MtrunA17Chr8g0334811	Putative Heat shock protein DnaJ, cysteine-rich	2
MtrunA17Chr8g0335021	putative protein	2
MtrunA17Chr8g0336161	putative protein	2
MtrunA17Chr8g0337431	Putative NADH:ubiquinone reductase (H(+)-translocating)	2
MtrunA17Chr8g0337661	putative protein	2
MtrunA17Chr8g0337971	Putative NADH:ubiquinone reductase (H(+)-translocating)	2
MtrunA17Chr8g0338791	Putative DNA-directed RNA polymerase	2
MtrunA17Chr8g0339051	putative protein	2
MtrunA17Chr8g0339431	Putative ethylene-responsive binding factor-associated repression, Ninja family	2
MtrunA17Chr8g0339621	putative protein	2
MtrunA17Chr8g0340621	putative protein	2
MtrunA17Chr8g0340631	putative protein	2
MtrunA17Chr8g0341671	Putative transcription factor C2C2-Dof family	2
MtrunA17Chr8g0343091	putative protein	2
MtrunA17Chr8g0343381	Putative mitochondrial carrier protein	2
MtrunA17Chr8g0343851	Putative transcription factor AP2-EREBP family	2
MtrunA17Chr8g0343961	Putative germin, rmlC-like cupin domain superfamily, rmlC-like jelly roll, germin, manganese binding	2
MtrunA17Chr8g0344391	Putative fungal lipase-like domain, mono-/di-acylglycerol lipase, alpha/Beta hydrolase	2
MtrunA17Chr8g0344491	Putative RNA recognition motif domain, nucleotide-binding alpha-beta plait domain superfamily	2
MtrunA17Chr8g0344951	hypothetical protein	2
MtrunA17Chr8g0344961	Putative transcription factor AP2-EREBP family	2
MtrunA17Chr8g0344971	Putative cucumisin	2
MtrunA17Chr8g0345481	putative protein	2
MtrunA17Chr8g0346811	putative protein	2
MtrunA17Chr8g0350821	Putative Beta-grasp domain superfamily protein	2
MtrunA17Chr8g0351521	Putative transcription factor interactor and regulator C3H-WRC/GRF family	2
MtrunA17Chr8g0351581	Putative 4-hydroxy-tetrahydrodipicolinate synthase	2
MtrunA17Chr8g0351601	putative protein	2
MtrunA17Chr8g0351781	putative protein	2
MtrunA17Chr8g0352201	putative protein	2
MtrunA17Chr8g0352931	putative protein	2
MtrunA17Chr8g0353291	hypothetical protein	2
MtrunA17Chr8g0353571	Putative peptidylprolyl isomerase	2
MtrunA17Chr8g0353741	Putative ribonuclease H-like superfamily, exonuclease, RNase T/DNA polymerase III	2
MtrunA17Chr8g0354141	Putative Cystatin domain-containing protein	2
MtrunA17Chr8g0355681	Putative transcription factor WD40-like family	2
MtrunA17Chr8g0355861	Putative BURP domain-containing protein	2
MtrunA17Chr8g0355871	Putative BURP domain-containing protein	2
MtrunA17Chr8g0356171	Putative leucine-rich repeat domain superfamily	2
MtrunA17Chr8g0356181	Putative EF-hand domain-containing protein	2
MtrunA17Chr8g0356431	putative protein	2
MtrunA17Chr8g0356791	putative protein	2
MtrunA17Chr8g0359361	putative protein	2
MtrunA17Chr8g0359791	Putative protein gravitropic in the light 1	2
MtrunA17Chr8g0360281	Putative armadillo-like helical, 26S proteasome non-ATPase regulatory subunit 5	2
MtrunA17Chr8g0360351	Putative protein-serine/threonine phosphatase	2
MtrunA17Chr8g0360551	Putative RNA recognition motif domain, nucleotide-binding alpha-beta plait domain superfamily	2
MtrunA17Chr8g0360741	Putative cytochrome C biogenesis protein, transmembrane	2
MtrunA17Chr8g0361101	putative protein	2
MtrunA17Chr8g0361681	putative protein	2
MtrunA17Chr8g0361931	Putative acyl-lipid (11-3)-desaturase	2
MtrunA17Chr8g0362321	Putative ubiquitin-conjugating enzyme E2, ubiquitin-conjugating enzyme/RWD	2
MtrunA17Chr8g0365221	Putative phenylacetaldehyde dehydrogenase	2
MtrunA17Chr8g0366491	Putative phosphotransferase with an alcohol group as acceptor	2
MtrunA17Chr8g0367371	putative protein	2
MtrunA17Chr8g0368471	Putative kelch-type beta propeller	2
MtrunA17Chr8g0369111	Putative EF-hand domain-containing protein	2
MtrunA17Chr8g0369201	Putative WW domain-binding protein	2
MtrunA17Chr8g0369341	Putative UDP-glucuronosyl/UDP-glucosyltransferase	2
MtrunA17Chr8g0370431	Putative chromatin remodeling & transcriptional activation HMG family	2
MtrunA17Chr8g0370791	Putative strictosidine synthase transcription factor WD40-like family	2
MtrunA17Chr8g0370821	Putative chitinase	2
MtrunA17Chr8g0370831	Putative chitinase	2
MtrunA17Chr8g0370851	Putative chitinase	2
MtrunA17Chr8g0370881	putative protein	2
MtrunA17Chr8g0371561	Putative peptidase M20, bacterial exopeptidase dimerisation domain, IAA-amino acid hydrolase ILR1	2
MtrunA17Chr8g0372271	hypothetical protein	2
MtrunA17Chr8g0372281	putative protein	2
MtrunA17Chr8g0372721	Putative TIM-barrel domain, IGPS, aldolase-type TIM barrel, UPF0261 domain-containing protein	2
MtrunA17Chr8g0372911	putative protein	2
MtrunA17Chr8g0373681	putative protein	2
MtrunA17Chr8g0374041	putative protein	2
MtrunA17Chr8g0374251	Putative transcription factor C2C2-Dof family	2
MtrunA17Chr8g0375031	Putative transcription factor AP2-EREBP family	2
MtrunA17Chr8g0375061	hypothetical protein	2
MtrunA17Chr8g0376091	Putative mandelate racemase/muconate lactonizing enzyme domain, enolase-like, dipeptide epimerase	2
MtrunA17Chr8g0376201	Putative ubiquitin-conjugating enzyme E2, ubiquitin-conjugating enzyme/RWD	2
MtrunA17Chr8g0376221	Putative thioredoxin-like protein	2
MtrunA17Chr8g0376431	Putative (S)-2-hydroxy-acid oxidase	2
MtrunA17Chr8g0376441	hypothetical protein	2
MtrunA17Chr8g0377611	Putative zeta-carotene isomerase	2
MtrunA17Chr8g0377711	Putative leucine-rich repeat domain superfamily	2
MtrunA17Chr8g0377721	Putative leucine-rich repeat domain superfamily	2
MtrunA17Chr8g0378161	Putative DnaJ domain, Chaperone J-domain superfamily	2
MtrunA17Chr8g0378501	Putative-like superfamily protein	2
MtrunA17Chr8g0380011	Putative cyclic phosphodiesterase, 2',3'-cyclic-nucleotide 3'-phosphodiesterase	2
MtrunA17Chr8g0380621	Putative Mg2+ transporter protein, CorA-like/Zinc transport protein ZntB	2
MtrunA17Chr8g0381311	Putative cellulase	2
MtrunA17Chr8g0381661	Putative beta-1,4-mannosyl-glycoprotein 4-beta-N-acetylglucosaminyltransferase	2
MtrunA17Chr8g0382241	Putative ribosomal protein L25/L23	2
MtrunA17Chr8g0382381	Putative major facilitator superfamily, MFS transporter superfamily	2
MtrunA17Chr8g0382851	Putative like-Sm (LSM) domain containing protein, LSm4/SmD1/SmD3	2
MtrunA17Chr8g0383271	Putative FeS cluster insertion protein	2
MtrunA17Chr8g0384201	Putative transcription factor NAM family	2
MtrunA17Chr8g0384211	putative protein	2
MtrunA17Chr8g0384321	Putative tetratricopeptide-like helical domain superfamily	2
MtrunA17Chr8g0384701	putative protein	2
MtrunA17Chr8g0384711	hypothetical protein	2
MtrunA17Chr8g0384721	Putative transcription factor NAM family	2
MtrunA17Chr8g0385511	putative protein	2
MtrunA17Chr8g0385961	Putative transcription factor GAGA-Binding-like family	2
MtrunA17Chr8g0386201	Putative oxidoreductase	2
MtrunA17Chr8g0386221	putative protein	2
MtrunA17Chr8g0386331	Putative isomerase	2
MtrunA17Chr8g0386671	Putative serine racemase, Ammonia-lyase	2
[truncated: 1,322 more rows]

## Sheet: S2
Supplementary Table S2. 708 genes in DT-(open)DARs.
Gene	Annotation
MtrunA17Chr1g0146861	putative protein
MtrunA17Chr1g0147391	putative protein
MtrunA17Chr1g0147481	Putative ABC-type Cd(2+) transporter
MtrunA17Chr1g0147491	Putative transcription factor bZIP family
MtrunA17Chr1g0147571	Putative small auxin-up RNA
MtrunA17Chr1g0148801	Putative indole-3-pyruvate monooxygenase
MtrunA17Chr1g0149051	Putative Galactose-binding-like domain superfamily
MtrunA17Chr1g0150131	Putative Phytocyanin domain, cupredoxin
MtrunA17Chr1g0150141	putative protein
MtrunA17Chr1g0150811	Putative small heat shock protein HSP20
MtrunA17Chr1g0150821	Putative chromatin regulator PHD family
MtrunA17Chr1g0152031	Putative calcium-dependent channel, 7TM region phosphate
MtrunA17Chr1g0152211	Putative WW domain, FF domain, WW domain superfamily, FF domain superfamily protein
MtrunA17Chr1g0152411	putative protein
MtrunA17Chr1g0152621	hypothetical protein
MtrunA17Chr1g0153151	Putative transcription factor AP2-EREBP family
MtrunA17Chr1g0155011	Putative ribosomal protein L13e
MtrunA17Chr1g0155031	putative protein
MtrunA17Chr1g0155041	hypothetical protein
MtrunA17Chr1g0155061	putative protein
MtrunA17Chr1g0155081	putative protein
MtrunA17Chr1g0155131	Putative AAA+ ATPase domain, ATPase, AAA-type, core, AAA-type ATPase domain-containing protein
MtrunA17Chr1g0156601	Putative gibberellin regulated protein
MtrunA17Chr1g0156781	putative protein
MtrunA17Chr1g0157031	hypothetical protein
MtrunA17Chr1g0157041	putative protein
MtrunA17Chr1g0158781	Putative protein-serine/threonine phosphatase
MtrunA17Chr1g0159531	Putative F-box domain, leucine-rich repeat domain superfamily, F-box-like domain superfamily
MtrunA17Chr1g0160891	Putative DNA-directed RNA polymerase III, subunit Rpc31
MtrunA17Chr1g0160901	Putative probable NAD(P)H dehydrogenase subunit CRR3
MtrunA17Chr1g0162091	Putative glycine rich protein
MtrunA17Chr1g0162311	putative protein
MtrunA17Chr1g0162871	Putative transcription factor SBP family
MtrunA17Chr1g0166251	Putative F-box domain, FBD domain, leucine-rich repeat domain superfamily
MtrunA17Chr1g0166261	putative protein
MtrunA17Chr1g0168041	Putative uncharacterized protein
MtrunA17Chr1g0170451	Putative alpha/Beta hydrolase, lipase
MtrunA17Chr1g0175921	Putative poly(A)-specific ribonuclease
MtrunA17Chr1g0176311	Putative universal stress protein A family
MtrunA17Chr1g0179361	Putative delta(14)-sterol reductase
MtrunA17Chr1g0179371	putative protein
MtrunA17Chr1g0179471	putative protein
MtrunA17Chr1g0179631	putative protein
MtrunA17Chr1g0179641	Putative Late embryogenesis abundant protein, LEA_4 subgroup
MtrunA17Chr1g0180771	putative protein
MtrunA17Chr1g0180781	Putative membrane magnesium transporter
MtrunA17Chr1g0181011	Putative small auxin-up RNA
MtrunA17Chr1g0181381	Putative transcription factor C2H2 family
MtrunA17Chr1g0182101	Putative heavy metal-associated domain, HMA, heavy metal-associated domain superfamily
MtrunA17Chr1g0183571	Putative leucine-rich repeat domain superfamily
MtrunA17Chr1g0183961	Putative transcription factor AP2-EREBP family
MtrunA17Chr1g0184721	Putative amino acid transporter, transmembrane domain-containing protein
MtrunA17Chr1g0184741	Putative prenylated rab acceptor PRA1
MtrunA17Chr1g0184881	putative protein
MtrunA17Chr1g0185301	Putative rmlC-like cupin domain superfamily, rmlC-like jelly roll protein
MtrunA17Chr1g0185421	Putative Late embryogenesis abundant protein, SMP subgroup
MtrunA17Chr1g0185631	Putative F-box-like domain superfamily protein
MtrunA17Chr1g0186051	Putative tetratricopeptide-like helical domain superfamily
MtrunA17Chr1g0186321	Putative plant seed peroxygenase
MtrunA17Chr1g0187521	Putative NT-type C2 domain, nucleoporin Nup186/Nup192/Nup205
MtrunA17Chr1g0187841	Putative nepenthesin
MtrunA17Chr1g0187851	hypothetical protein
MtrunA17Chr1g0188071	Putative protein EXORDIUM
MtrunA17Chr1g0188171	Putative EF-hand domain-containing protein
MtrunA17Chr1g0188531	putative protein
MtrunA17Chr1g0188771	Putative major intrinsic protein
MtrunA17Chr1g0189401	putative protein
MtrunA17Chr1g0189941	Putative transcription factor AP2-EREBP family
MtrunA17Chr1g0191141	Putative DNA helicase chromatin remodeling SNF2 family
MtrunA17Chr1g0191151	Putative Late embryogenesis abundant protein, SMP subgroup
MtrunA17Chr1g0191391	Putative The fantastic four family protein
MtrunA17Chr1g0191751	Putative short-chain dehydrogenase/reductase SDR, NAD(P)-binding domain superfamily
MtrunA17Chr1g0191761	putative protein
MtrunA17Chr1g0194291	Putative transcription factor MYB-HB-like family
MtrunA17Chr1g0194321	Putative gibberellin 2-beta-dioxygenase
MtrunA17Chr1g0195471	Putative ribosomal protein L22e
MtrunA17Chr1g0195481	putative protein
MtrunA17Chr1g0195491	Putative mitochondrial import inner membrane translocase subunit TIM22
MtrunA17Chr1g0196841	Putative oleosin
MtrunA17Chr1g0197111	Putative NTF2-like domain superfamily protein
MtrunA17Chr1g0197331	Putative small GTP-binding protein
MtrunA17Chr1g0199041	putative protein
MtrunA17Chr1g0199131	Putative cathepsin L
MtrunA17Chr1g0201941	Putative transcription factor MYB family
MtrunA17Chr1g0202111	putative protein
MtrunA17Chr1g0203351	putative protein
MtrunA17Chr1g0203411	Putative transcription factor MYB-HB-like family
MtrunA17Chr1g0203601	Putative transcription factor HSF-type-DNA-binding family
MtrunA17Chr1g0203611	hypothetical protein
MtrunA17Chr1g0203861	Putative transcription factor AP2-EREBP family
MtrunA17Chr1g0205081	Putative homocysteine S-methyltransferase
MtrunA17Chr1g0205331	Putative Late embryogenesis abundant protein, SMP subgroup
MtrunA17Chr1g0207011	Putative SOB-five-Like (SOFL) family
MtrunA17Chr1g0207771	Putative transcription factor bHLH family
MtrunA17Chr1g0210821	Putative transcription factor C2H2 family
MtrunA17Chr1g0211041	Putative Acid phosphatase
MtrunA17Chr1g0211051	Putative mRNA splicing factor SYF2
MtrunA17Chr1g0211561	Putative mechanosensitive ion channel MscS, LSM domain superfamily
MtrunA17Chr2g0279561	putative protein
MtrunA17Chr2g0279571	hypothetical protein
MtrunA17Chr2g0281371	putative protein
MtrunA17Chr2g0281991	Putative dihydroflavanol 4-reductase
MtrunA17Chr2g0282411	Putative ribosomal protein S6e
MtrunA17Chr2g0282421	putative protein
MtrunA17Chr2g0282431	Putative senescence/spartin-associated
MtrunA17Chr2g0283851	Putative PMR5 domain, PC-Esterase
MtrunA17Chr2g0284231	putative protein
MtrunA17Chr2g0284361	Putative precursor of CEP13/CEP14
MtrunA17Chr2g0285541	Putative calcium-dependent channel, 7TM region phosphate
MtrunA17Chr2g0285941	hypothetical protein
MtrunA17Chr2g0286621	putative protein
MtrunA17Chr2g0286631	putative protein
MtrunA17Chr2g0287831	Putative aspartic peptidase A1 family, aspartic peptidase domain superfamily, xylanase inhibitor
MtrunA17Chr2g0288211	Putative small heat shock protein HSP20
MtrunA17Chr2g0288221	Putative Zinc finger, MYND-type
MtrunA17Chr2g0290301	Putative stress-associated endoplasmic reticulum protein
MtrunA17Chr2g0292121	putative protein
MtrunA17Chr2g0292131	hypothetical protein
MtrunA17Chr2g0292151	Putative peroxidase
MtrunA17Chr2g0296051	Putative C2 domain-containing protein
MtrunA17Chr2g0297101	Putative ribosomal protein L27e
MtrunA17Chr2g0297251	Putative transcription repressor PLATZ family
MtrunA17Chr2g0298831	putative protein
MtrunA17Chr2g0298871	Putative P-type Ca(2+) transporter
MtrunA17Chr2g0298881	Putative GDP-fucose protein O-fucosyltransferase
MtrunA17Chr2g0299641	Putative IQ domain-containing protein IQM
MtrunA17Chr2g0299671	Putative diacylglycerol O-acyltransferase
MtrunA17Chr2g0300011	Putative NUDIX hydrolase-like domain superfamily
MtrunA17Chr2g0300341	Putative mechanosensitive ion channel MscS, LSM domain superfamily
MtrunA17Chr2g0300721	hypothetical protein
MtrunA17Chr2g0300981	Putative von Willebrand factor, type A, von Willebrand factor A-like domain superfamily
MtrunA17Chr2g0307331	Putative oleosin
MtrunA17Chr2g0309371	putative protein
MtrunA17Chr2g0312651	Putative protein kinase RLK-Pelle-LRR-XI-1 family
MtrunA17Chr2g0312771	Putative glutathione transferase
MtrunA17Chr2g0313621	Putative C2 domain, synaptotagmin-like mitochondrial-lipid-binding domain, C2 domain superfamily
MtrunA17Chr2g0317051	hypothetical protein
MtrunA17Chr2g0317061	putative protein
MtrunA17Chr2g0317131	Putative multi antimicrobial extrusion protein
MtrunA17Chr2g0317741	Putative knottin, scorpion toxin, defensin, plant, knottin, scorpion toxin-like superfamily
MtrunA17Chr2g0317751	Putative knottin, scorpion toxin
MtrunA17Chr2g0317761	putative protein
MtrunA17Chr2g0318101	Putative transcription factor NAM family
MtrunA17Chr2g0318251	putative protein
MtrunA17Chr2g0318881	Putative transcription factor Hap3/NF-YB family
MtrunA17Chr2g0318891	putative protein
MtrunA17Chr2g0319981	Putative 3Fe-4S ferredoxin, DnaJ domain, 4Fe-4S ferredoxin-type, iron-sulphur binding protein
MtrunA17Chr2g0321201	Putative oxidoreductase
MtrunA17Chr2g0321431	Putative transcription factor bZIP family
MtrunA17Chr2g0321921	Putative protein kinase RLK-Pelle-LRR-IX family
MtrunA17Chr2g0322321	Putative cytochrome P450
MtrunA17Chr2g0322361	Putative cellulose synthase (UDP-forming)
MtrunA17Chr2g0323091	Putative transcription factor bHLH family
MtrunA17Chr2g0323741	putative protein
MtrunA17Chr2g0323751	putative protein
MtrunA17Chr2g0323761	putative protein
MtrunA17Chr2g0323811	Putative chloroplast protein import component Tic20
MtrunA17Chr2g0324781	Putative transcription factor C3H family
MtrunA17Chr2g0324851	putative protein
MtrunA17Chr2g0325461	Putative ferredoxin-NADP reductase (FNR), nucleotide-binding domain-containing protein
MtrunA17Chr2g0325471	putative protein
MtrunA17Chr2g0326321	Putative protein transport protein SecG/Sec61-beta/Sbh
MtrunA17Chr2g0326801	putative protein
MtrunA17Chr2g0327971	Putative [Protein-PII] uridylyltransferase
MtrunA17Chr2g0328451	Putative pyridoxal phosphatase
MtrunA17Chr2g0328561	Putative armadillo-like helical, nucleic acid binding NABP, pumilio domain-containing protein
MtrunA17Chr2g0328571	putative protein
MtrunA17Chr2g0328971	Putative transcription factor AP2-EREBP family
MtrunA17Chr2g0329811	Putative transcription factor Hap2/NF-YA family
MtrunA17Chr2g0329901	Putative linoleate 9S-lipoxygenase
MtrunA17Chr2g0329911	Putative linoleate 9S-lipoxygenase
MtrunA17Chr2g0332221	Putative ABC-type maltose transporter
MtrunA17Chr2g0332231	putative protein
MtrunA17Chr2g0333151	Putative CBS domain-containing protein
MtrunA17Chr2g0333351	Putative sterile alpha motif/pointed domain superfamily
MtrunA17Chr2g0333431	putative protein
MtrunA17Chr2g0333551	Putative tetratricopeptide-like helical domain superfamily
MtrunA17Chr2g0333561	putative protein
MtrunA17Chr2g0334281	putative protein
MtrunA17Chr3g0079471	Putative leucine-rich repeat-containing, plant-type, leucine-rich repeat domain superfamily
MtrunA17Chr3g0080101	Putative protein kinase AGC-RSK-2 family
MtrunA17Chr3g0086821	hypothetical protein
MtrunA17Chr3g0091901	Putative Sulfotransferase domain, P-loop containing nucleoside triphosphate hydrolase
MtrunA17Chr3g0100581	Putative tubulin GTPase
MtrunA17Chr3g0100591	Putative cation/H+ exchanger, cation/H+ exchanger, CPA1 family
MtrunA17Chr3g0102681	Putative WEB family protein
MtrunA17Chr3g0103761	Putative RNA recognition motif domain, nucleotide-binding alpha-beta plait domain superfamily
MtrunA17Chr3g0107701	Putative transcription factor & chromatin remodeling CW-Zn-B3/VAL family
MtrunA17Chr3g0108241	Putative transcription factor AP2-EREBP family
MtrunA17Chr3g0108251	putative protein
MtrunA17Chr3g0111501	putative protein
MtrunA17Chr3g0112501	Putative enoyl-[acyl-carrier-protein] reductase (NADH)
MtrunA17Chr3g0112571	hypothetical protein
MtrunA17Chr3g0112701	putative protein
MtrunA17Chr3g0112971	Putative amino acid transporter, transmembrane domain-containing protein
MtrunA17Chr3g0115601	Putative xylan 1,4-beta-xylosidase
MtrunA17Chr3g0115611	Putative transcription factor WD40-like family
MtrunA17Chr3g0117851	Putative U box domain, armadillo-like helical, Zinc finger, RING/FYVE/PHD-type
MtrunA17Chr3g0117861	Putative aldehyde dehydrogenase (NAD(+))
MtrunA17Chr3g0118261	Putative GTP-binding protein TrmE/Glycine cleavage system T protein, domain 1
MtrunA17Chr3g0118701	Putative cyanohydrin beta-glucosyltransferase
MtrunA17Chr3g0118711	Putative cyanohydrin beta-glucosyltransferase
MtrunA17Chr3g0120571	Putative uncharacterized membrane protein
MtrunA17Chr3g0120641	putative protein
MtrunA17Chr3g0120731	Putative long-chain-fatty-acid--CoA ligase
MtrunA17Chr3g0121661	Putative UDP-glucuronate 4-epimerase
MtrunA17Chr3g0122451	Putative glucuronoxylan 4-O-methyltransferase
MtrunA17Chr3g0122501	Putative rubber elongation factor
MtrunA17Chr3g0122511	Putative HORMA domain-containing protein
MtrunA17Chr3g0123301	Putative regulator of chromosome condensation 1/beta-lactamase-inhibitor protein II
MtrunA17Chr3g0123481	Putative transcription factor C2H2 family
MtrunA17Chr3g0123581	Putative transcription factor C2H2 family
MtrunA17Chr3g0124291	Putative transcription factor EIL family
MtrunA17Chr3g0126741	Putative flavanone 3-dioxygenase
MtrunA17Chr3g0127051	Putative K domain-containing protein
MtrunA17Chr3g0127641	Putative transcription factor interactor and regulator C3H-WRC/GRF family
MtrunA17Chr3g0128361	Putative peptidase C78, ubiquitin modifier-specific peptidase 1/ 2
MtrunA17Chr3g0128381	Putative Type 1 protein exporter
MtrunA17Chr3g0129421	Putative transcription factor AP2-EREBP family
MtrunA17Chr3g0129751	Putative TLDc domain-containing protein
MtrunA17Chr3g0130701	putative protein
MtrunA17Chr3g0130711	Putative beta-galactosidase
MtrunA17Chr3g0131001	Putative 1-phosphatidylinositol-4-phosphate 5-kinase
MtrunA17Chr3g0131701	Putative cation/H+ exchanger, sodium/solute symporter superfamily
MtrunA17Chr3g0131711	Putative ClpA/B family, UVR domain, AAA+ ATPase domain, ATPase, AAA-type, core, Clp ATPase
MtrunA17Chr3g0132391	Putative isoamylase
MtrunA17Chr3g0133181	Putative transcription factor ZF-HD family
MtrunA17Chr3g0134001	Putative transcription factor bHLH family
MtrunA17Chr3g0137271	Putative Band 7 domain, Flotillin family, Band 7/SPFH domain superfamily
MtrunA17Chr3g0137281	putative protein
MtrunA17Chr3g0137641	putative protein
MtrunA17Chr3g0137661	Putative glycosyl transferase, family 14
MtrunA17Chr3g0137731	putative protein
MtrunA17Chr3g0139191	Putative oleosin
MtrunA17Chr3g0139201	Putative gamma-glutamyl cyclotransferase
MtrunA17Chr3g0139401	putative protein
MtrunA17Chr3g0140331	Putative transcription factor C2C2-GATA family
MtrunA17Chr3g0140351	Putative transcription factor & lipid binding HD-SAD family
MtrunA17Chr3g0140661	putative protein
MtrunA17Chr3g0140691	Putative EPIDERMAL PATTERNING FACTOR-like protein
MtrunA17Chr3g0140741	Putative K domain-containing protein
MtrunA17Chr3g0140751	hypothetical protein
MtrunA17Chr3g0140761	Putative amino acid transporter, transmembrane domain-containing protein
MtrunA17Chr3g0141441	putative protein
MtrunA17Chr3g0144971	Putative transcription factor C2H2 family
MtrunA17Chr3g0144981	Putative dehydrin
MtrunA17Chr3g0146021	Putative protein LIN52
MtrunA17Chr4g0000401	putative protein
MtrunA17Chr4g0000411	Putative uncharacterized membrane protein
MtrunA17Chr4g0003721	putative protein
MtrunA17Chr4g0004911	Putative transcription factor WRKY family
MtrunA17Chr4g0006251	putative protein
MtrunA17Chr4g0007001	Putative Late embryogenesis abundant protein, LEA_5 subgroup
MtrunA17Chr4g0007011	Putative hydrolase
MtrunA17Chr4g0007381	Putative leucine-rich repeat-containing, plant-type, leucine-rich repeat domain superfamily
MtrunA17Chr4g0007391	Putative phosphatidylethanolamine-binding protein
MtrunA17Chr4g0008731	putative protein
MtrunA17Chr4g0008741	hypothetical protein
MtrunA17Chr4g0009531	Putative aldo/keto reductase, aldo-keto reductase, NADP-dependent oxidoreductase
MtrunA17Chr4g0009731	Putative armadillo-like helical, nucleotide exchange factor Fes1, TOG domain-containing protein
MtrunA17Chr4g0011061	Putative myeloid leukemia factor
MtrunA17Chr4g0012891	Putative plant non-specific lipid-transfer protein/Par allergen
MtrunA17Chr4g0013581	Putative major facilitator, sugar transporter, major facilitator superfamily
MtrunA17Chr4g0014721	putative protein
MtrunA17Chr4g0014731	Putative proteasome endopeptidase complex
MtrunA17Chr4g0014811	hypothetical protein
MtrunA17Chr4g0014821	putative protein
MtrunA17Chr4g0014831	Putative P-loop containing nucleoside triphosphate hydrolase, leucine-rich repeat domain superfamily
MtrunA17Chr4g0022611	putative protein
MtrunA17Chr4g0025031	hypothetical protein
MtrunA17Chr4g0026531	Protein ADP-ribosyltransferase PARP3
MtrunA17Chr4g0026541	Putative beta-galactoside alpha-2,3-sialyltransferase
MtrunA17Chr4g0026711	Putative alcohol-forming fatty acyl-CoA reductase
MtrunA17Chr4g0028311	Putative transcription factor MYB-HB-like family
MtrunA17Chr4g0029921	Putative rmlC-like cupin domain superfamily, rmlC-like jelly roll protein
MtrunA17Chr4g0029931	Putative exonuclease V
MtrunA17Chr4g0030751	hypothetical protein
MtrunA17Chr4g0030761	Putative licodione synthase
MtrunA17Chr4g0031171	Putative glyoxalase/Bleomycin resistance protein/Dihydroxybiphenyl dioxygenase
MtrunA17Chr4g0031301	Putative Heat shock protein 70 family
MtrunA17Chr4g0032931	Putative Late nodulin
MtrunA17Chr4g0033401	Putative beta-glucosidase
MtrunA17Chr4g0033861	Putative PAMP-induced secreted peptide 1
MtrunA17Chr4g0034121	Putative [Myosin heavy-chain] kinase transcription factor WD40-like family
MtrunA17Chr4g0034291	putative protein
MtrunA17Chr4g0034681	Putative sugar/inositol transporter, major facilitator, sugar transporter
MtrunA17Chr4g0035031	Putative RNA recognition motif domain, nucleotide-binding alpha-beta plait domain superfamily
MtrunA17Chr4g0035051	Putative RNA recognition motif domain, nucleotide-binding alpha-beta plait domain superfamily
MtrunA17Chr4g0035171	Putative glucose-1-phosphate adenylyltransferase
MtrunA17Chr4g0037201	Putative amino acid transporter, transmembrane domain-containing protein
MtrunA17Chr4g0037211	Putative senescence/spartin-associated
MtrunA17Chr4g0038531	putative protein
MtrunA17Chr4g0038541	putative protein
MtrunA17Chr4g0038741	Putative rlpA-like protein, double-psi beta-barrel
MtrunA17Chr4g0039541	Putative transcription factor C2H2 family
MtrunA17Chr4g0039681	putative protein
MtrunA17Chr4g0040021	putative protein
MtrunA17Chr4g0040391	Putative transcription factor C3H family
MtrunA17Chr4g0040811	hypothetical protein
MtrunA17Chr4g0041191	Putative F-box domain, leucine-rich repeat domain superfamily
MtrunA17Chr4g0042971	putative protein
MtrunA17Chr4g0044331	Putative DnaJ domain, Chaperone J-domain superfamily
MtrunA17Chr4g0044911	Putative transcription factor AP2-EREBP family
MtrunA17Chr4g0045621	Putative reverse transcriptase domain, domain X, DNA/RNA polymerase superfamily
MtrunA17Chr4g0046711	Putative transcription factor C2H2 family
MtrunA17Chr4g0046741	Putative small heat shock protein HSP20
MtrunA17Chr4g0046751	Putative small heat shock protein HSP20
MtrunA17Chr4g0051361	putative protein
MtrunA17Chr4g0051491	putative protein
MtrunA17Chr4g0051501	Putative 7-dehydrocholesterol reductase
MtrunA17Chr4g0053411	Putative protein kinase RLK-Pelle-LRR-III family
MtrunA17Chr4g0053761	Putative Late embryogenesis abundant protein, LEA-18
MtrunA17Chr4g0054681	Putative Late embryogenesis abundant protein, LEA_1 subgroup
MtrunA17Chr4g0055931	Putative transcription factor MYB-HB-like family
MtrunA17Chr4g0056181	Putative glycogenin glucosyltransferase
MtrunA17Chr4g0056561	Putative legumain protein
MtrunA17Chr4g0057841	putative protein
MtrunA17Chr4g0058151	Putative RNA recognition motif domain, nucleotide-binding alpha-beta plait domain superfamily
MtrunA17Chr4g0058301	Putative hydrolase
MtrunA17Chr4g0058681	Putative oleosin
MtrunA17Chr4g0059041	putative protein
MtrunA17Chr4g0059051	putative protein
MtrunA17Chr4g0059061	Putative poly(ADP-ribose) polymerase, catalytic domain, RST domain-containing protein
MtrunA17Chr4g0059251	putative protein
MtrunA17Chr4g0060251	Putative fruit bromelain
MtrunA17Chr4g0062411	Putative transcription factor/ chromatin remodeling BED-type(Zn) family
MtrunA17Chr4g0062421	putative protein
MtrunA17Chr4g0062431	Putative oleosin
MtrunA17Chr4g0063221	Putative cytochrome P450
MtrunA17Chr4g0065191	hypothetical protein
MtrunA17Chr4g0065361	putative protein
MtrunA17Chr4g0067451	putative protein
MtrunA17Chr4g0067551	putative protein
MtrunA17Chr4g0067561	Putative dihydrolipoyllysine-residue (2-methylpropanoyl)transferase
MtrunA17Chr4g0068211	Putative armadillo-like helical, PH-like domain superfamily protein
MtrunA17Chr4g0068231	putative protein
MtrunA17Chr4g0069191	hypothetical protein
MtrunA17Chr4g0069311	putative protein
MtrunA17Chr4g0069321	Putative transcription factor interactor and regulator CCHC(Zn) family
MtrunA17Chr4g0069431	Putative protein CHUP1
MtrunA17Chr4g0071051	Putative transcription factor HSF-type-DNA-binding family
MtrunA17Chr4g0071941	Putative EF-hand domain-containing protein
MtrunA17Chr4g0071991	Putative translocase
MtrunA17Chr4g0072601	Putative xyloglucan:xyloglucosyl transferase
MtrunA17Chr4g0072621	putative protein
MtrunA17Chr4g0072631	Putative xyloglucan:xyloglucosyl transferase
MtrunA17Chr4g0072641	Putative xyloglucan:xyloglucosyl transferase
MtrunA17Chr4g0073741	Putative Heat shock protein 70 family
MtrunA17Chr4g0074581	Putative cytochrome P450
MtrunA17Chr4g0076321	Putative transcription factor Hap3/NF-YB family
MtrunA17Chr5g0394341	Putative sugar/inositol transporter, major facilitator, sugar transporter
MtrunA17Chr5g0394861	Putative 12-oxophytodienoate reductase
MtrunA17Chr5g0396571	Putative UDP-glucose 4-epimerase
MtrunA17Chr5g0396581	Putative UDP-glucose 4-epimerase
MtrunA17Chr5g0396721	putative protein
MtrunA17Chr5g0396731	Putative protein-serine/threonine phosphatase
MtrunA17Chr5g0396911	Putative transcription factor AP2-EREBP family
MtrunA17Chr5g0397441	Putative glutamate--cysteine ligase
MtrunA17Chr5g0397471	Putative glutamate--cysteine ligase
MtrunA17Chr5g0397921	Putative transcription factor C2H2 family
MtrunA17Chr5g0397931	Putative protein kinase TKL-CTR1-DRK-2 family
MtrunA17Chr5g0397941	hypothetical protein
MtrunA17Chr5g0398211	Putative staygreen protein
MtrunA17Chr5g0398291	Putative anthocyanidin synthase
MtrunA17Chr5g0398301	putative protein
MtrunA17Chr5g0398711	putative protein
MtrunA17Chr5g0398721	putative protein
MtrunA17Chr5g0398901	Putative Heat shock chaperonin-binding, tetratricopeptide-like helical domain superfamily
MtrunA17Chr5g0398951	Putative tetratricopeptide-like helical domain superfamily
MtrunA17Chr5g0398961	Putative squalene/phytoene synthase, isoprenoid synthase domain superfamily
MtrunA17Chr5g0399061	Putative ABC-type nitrate transporter
MtrunA17Chr5g0399991	Putative beta-amylase
MtrunA17Chr5g0400061	Putative vacuolar protein sorting-associated protein
MtrunA17Chr5g0400071	hypothetical protein
MtrunA17Chr5g0400121	Putative cytochrome-c oxidase
MtrunA17Chr5g0400781	Putative transcription factor Homobox-WOX family
MtrunA17Chr5g0403051	Putative protein kinase RLK-Pelle-WAK-LRK10L-1 family
MtrunA17Chr5g0403111	putative protein
MtrunA17Chr5g0403691	Putative transcription factor Homobox-WOX family
MtrunA17Chr5g0403701	Putative transcription factor Homobox-WOX family
MtrunA17Chr5g0403771	Putative rmlC-like cupin domain superfamily, rmlC-like jelly roll protein
MtrunA17Chr5g0403781	Putative protein-serine/threonine phosphatase
MtrunA17Chr5g0403951	putative protein
MtrunA17Chr5g0404101	Putative transcription factor MYB-HB-like family
MtrunA17Chr5g0404131	Putative transcription factor C2C2-GATA family
MtrunA17Chr5g0404281	putative protein
MtrunA17Chr5g0404961	Putative non-specific serine/threonine protein kinase
MtrunA17Chr5g0405011	Putative Coiled-coil domain-containing protein
MtrunA17Chr5g0405221	Putative linker histone H1/H5, domain H15, winged helix-like DNA-binding domain superfamily
MtrunA17Chr5g0405581	Putative Thaumatin family
MtrunA17Chr5g0406301	Putative CRAL-TRIO lipid binding domain-containing protein
MtrunA17Chr5g0406411	putative protein
MtrunA17Chr5g0406621	Putative Endonuclease/exonuclease/phosphatase superfamily
MtrunA17Chr5g0408321	putative protein
MtrunA17Chr5g0408331	Putative ClpP/crotonase-like domain superfamily
MtrunA17Chr5g0408341	putative protein
MtrunA17Chr5g0409421	Putative protein-serine/threonine kinase CMGC-RCK family
MtrunA17Chr5g0409471	Putative transcription factor interactor and regulator C3H-WRC/GRF family
MtrunA17Chr5g0411151	Putative transcription repressor PLATZ family
MtrunA17Chr5g0411161	hypothetical protein
MtrunA17Chr5g0411331	Putative transcription factor MYC/MYB
MtrunA17Chr5g0411941	Putative alcohol dehydrogenase, zinc-type, GroES-like superfamily, NAD(P)-binding domain superfamily
MtrunA17Chr5g0412141	Putative protein kinase RLK-Pelle-RLCK-VI family
MtrunA17Chr5g0412151	Putative transcription factor AP2-EREBP family
MtrunA17Chr5g0412441	putative protein
MtrunA17Chr5g0414961	putative protein
MtrunA17Chr5g0415541	Putative actin-crosslinking
MtrunA17Chr5g0415791	Putative proton-dependent oligopeptide transporter family, MFS transporter superfamily
MtrunA17Chr5g0416111	Putative tetratricopeptide-like helical domain superfamily
MtrunA17Chr5g0416121	Putative CBS domain-containing protein
MtrunA17Chr5g0416131	putative protein
MtrunA17Chr5g0417501	Putative transcription factor C2H2 family
MtrunA17Chr5g0417841	Putative SPX domain-containing protein
MtrunA17Chr5g0418391	Putative cyclin-dependent protein kinase inhibitor SMR
MtrunA17Chr5g0419361	Putative 2-amino-4-hydroxy-6-hydroxymethyldihydropteridine diphosphokinase
MtrunA17Chr5g0419371	Putative fructokinase
MtrunA17Chr5g0420861	Putative Heat shock protein Hsp90 family
MtrunA17Chr5g0421921	Putative transcription factor B3-Domain family
MtrunA17Chr5g0421941	hypothetical protein
MtrunA17Chr5g0423141	Putative transcription factor C2H2 family
MtrunA17Chr5g0425451	Putative glycosidase
MtrunA17Chr5g0425461	putative protein
MtrunA17Chr5g0425781	Putative major facilitator superfamily, MFS transporter superfamily
MtrunA17Chr5g0425791	Putative NADH dehydrogenase (quinone)
MtrunA17Chr5g0425801	Putative NADH:ubiquinone/plastoquinone oxidoreductase, chain 6
MtrunA17Chr5g0427841	putative protein
MtrunA17Chr5g0428361	Putative Rhodanese-like domain, tRNA uridine(34) hydroxylase, Rhodanese-like domain superfamily
MtrunA17Chr5g0428371	putative protein
MtrunA17Chr5g0430201	Putative ATPase, AAA-type, core, Clp, repeat (R) domain, Clp domain superfamily
MtrunA17Chr5g0430991	putative protein
MtrunA17Chr5g0431021	Putative Late nodulin
MtrunA17Chr5g0431351	Putative transcription factor C2C2-CO-like family
MtrunA17Chr5g0431901	putative protein
MtrunA17Chr5g0431961	Putative exocyst complex component Exo70
MtrunA17Chr5g0435741	Putative F-box domain, FBD domain, leucine-rich repeat domain superfamily
MtrunA17Chr5g0437371	Putative transcription factor AP2-EREBP family
MtrunA17Chr5g0437671	Putative transcription factor AP2-EREBP family
MtrunA17Chr5g0442081	Putative mitochondria fission 1 protein
MtrunA17Chr5g0442491	Putative UDP-glucuronosyl/UDP-glucosyltransferase, UDP-glycosyltransferase family
MtrunA17Chr5g0444131	Putative 2-iminobutanoate/2-iminopropanoate deaminase
MtrunA17Chr5g0444141	Putative transcription factor C2H2 family
MtrunA17Chr5g0444161	Putative transcription factor C2H2 family
MtrunA17Chr5g0446181	putative protein
MtrunA17Chr5g0446401	putative protein
MtrunA17Chr5g0446551	putative protein
MtrunA17Chr5g0446951	Putative Heat shock protein Hsp90 family
MtrunA17Chr5g0446961	Putative vesicle transport protein, Got1/SFT2
MtrunA17Chr5g0447121	putative protein
MtrunA17Chr5g0447131	Putative F-box domain-containing protein
MtrunA17Chr5g0447341	Putative glucose-1-phosphate adenylyltransferase
MtrunA17Chr5g0447871	putative protein
MtrunA17Chr5g0448421	Putative chlorophyll A-B binding protein
MtrunA17Chr5g0448651	putative protein
MtrunA17Chr5g0448661	Putative transferase, protein kinase RLK-Pelle-RLCK-VIIa-2 family
MtrunA17Chr5g0448711	Putative ribonuclease H superfamily
MtrunA17Chr5g0448721	Putative protein kinase CAMK-CDPK family
MtrunA17Chr6g0449261	Putative CRM domain-containing protein
MtrunA17Chr6g0449621	Putative oleosin
MtrunA17Chr6g0450601	Putative P-type phospholipid transporter
MtrunA17Chr6g0452041	Putative ABC-type xenobiotic transporter
MtrunA17Chr6g0453471	Putative transcription factor MYB-HB-like family
MtrunA17Chr6g0453591	Putative protein kinase RLK-Pelle-DLSV family
MtrunA17Chr6g0453601	putative protein
MtrunA17Chr6g0453631	Putative GOSR2/Membrin/Bos1, vesicle transport v-SNARE domain superfamily
MtrunA17Chr6g0453641	Putative calcium-dependent channel, 7TM region phosphate
MtrunA17Chr6g0454741	Putative isoflavone-7-O-beta-glucoside 6''-O-malonyltransferase
MtrunA17Chr6g0458341	Putative lysosomal cystine transporter
MtrunA17Chr6g0459151	Putative proteasome component (PCI) domain, winged helix DNA-binding domain superfamily
MtrunA17Chr6g0459171	Putative DNA helicase
MtrunA17Chr6g0459351	Putative oxidoreductase
MtrunA17Chr6g0460981	Putative ribonuclease D
MtrunA17Chr6g0462381	Putative proteolipid membrane potential modulator
MtrunA17Chr6g0463641	Putative Ccc1 family protein
MtrunA17Chr6g0464411	Putative 3-oxo-5-alpha-steroid 4-dehydrogenase (NADP(+))
MtrunA17Chr6g0470691	Putative Methyl-CpG-binding domain-containing protein
MtrunA17Chr6g0471181	putative protein
MtrunA17Chr6g0471191	putative protein
MtrunA17Chr6g0471441	Putative protein xylosyltransferase
MtrunA17Chr6g0472331	Putative cold-regulated protein 27/28
MtrunA17Chr6g0473941	Putative transcription factor AP2-EREBP family
MtrunA17Chr6g0477231	Putative carboxylesterase
MtrunA17Chr6g0478191	Putative major intrinsic protein
MtrunA17Chr6g0479331	Putative 2-acylglycerol O-acyltransferase
MtrunA17Chr6g0482041	Putative proteinase inhibitor I3, Kunitz legume, kunitz inhibitor STI-like superfamily
MtrunA17Chr6g0483721	putative protein
MtrunA17Chr6g0484661	Putative heavy metal-associated domain superfamily
MtrunA17Chr6g0484671	Putative dehydrin
MtrunA17Chr6g0484901	Putative nepenthesin
MtrunA17Chr6g0486491	Putative translation elongation factor EFTs/EF1B, UBA-like superfamily
MtrunA17Chr6g0486501	putative protein
MtrunA17Chr6g0487481	Putative transcription factor C3H family
MtrunA17Chr6g0487991	Putative vacuolar protein sorting-associated protein Ist1
MtrunA17Chr6g0488471	Putative transcription factor MYB-HB-like family
MtrunA17Chr7g0214661	Putative ENTH domain-containing protein
MtrunA17Chr7g0215281	Putative transcription factor AS2-LOB family
MtrunA17Chr7g0215291	putative protein
MtrunA17Chr7g0215661	putative protein
MtrunA17Chr7g0217871	putative protein
MtrunA17Chr7g0219081	Putative ethylene-responsive binding factor-associated repression, Ninja family
MtrunA17Chr7g0220401	putative protein
MtrunA17Chr7g0222571	Putative IQ motif, EF-hand binding, BAG domain, BAG domain superfamily
MtrunA17Chr7g0223281	putative protein
MtrunA17Chr7g0223291	Putative Heat shock protein 70 family
MtrunA17Chr7g0224171	Putative ribosomal protein L15e
MtrunA17Chr7g0225611	Putative triacylglycerol lipase
MtrunA17Chr7g0225621	Putative H(+)-transporting two-sector ATPase
MtrunA17Chr7g0226521	Putative glycerol-3-phosphate dehydrogenase (NAD(+))
MtrunA17Chr7g0227501	Putative oleosin
MtrunA17Chr7g0228251	putative protein
MtrunA17Chr7g0231881	Putative chromatin regulator PHD family
MtrunA17Chr7g0232411	Putative hydroquinone glucosyltransferase
MtrunA17Chr7g0234791	Putative plant EC metallothionein-like protein, family 15
MtrunA17Chr7g0234801	Putative peptidylprolyl isomerase
MtrunA17Chr7g0237291	Putative Root UVB sensitive family
MtrunA17Chr7g0238321	Putative transcription factor WD40-like family
MtrunA17Chr7g0238571	Putative Metallothionein, family 15, plant
MtrunA17Chr7g0238581	Putative plus-end-directed kinesin ATPase
MtrunA17Chr7g0240521	Putative glutathione transferase
MtrunA17Chr7g0240561	Putative glutathione transferase
MtrunA17Chr7g0240811	Putative F-box domain, kelch-type beta propeller, F-box-like domain superfamily
MtrunA17Chr7g0242811	Putative TIR domain, P-loop containing nucleoside triphosphate hydrolase
MtrunA17Chr7g0243201	putative protein
MtrunA17Chr7g0243551	Putative aldose reductase
MtrunA17Chr7g0243571	Putative protein-serine/threonine phosphatase
MtrunA17Chr7g0243751	putative protein
MtrunA17Chr7g0243761	Putative soyasapogenol B glucuronide galactosyltransferase
MtrunA17Chr7g0244371	Putative tubby-like protein
MtrunA17Chr7g0244561	Putative protein kinase CAMK-CAMKL-CHK1 family
MtrunA17Chr7g0244951	Putative EGF-like calcium-binding domain, PA domain-containing protein
MtrunA17Chr7g0246901	Putative SPX domain, major facilitator superfamily, MFS transporter superfamily
MtrunA17Chr7g0246911	Putative ribosomal protein S21e
MtrunA17Chr7g0248061	Putative transcription factor C2H2 family
MtrunA17Chr7g0249391	Putative W2 domain, MIF4G-like domain superfamily protein
MtrunA17Chr7g0249401	Putative riboflavin biosynthesis protein RibD
MtrunA17Chr7g0249621	Putative transcription factor AP2-EREBP family
MtrunA17Chr7g0250811	Putative tetratricopeptide-like helical domain superfamily
MtrunA17Chr7g0251121	Putative protein kinase RLK-Pelle-WAK-LRK10L-1 family
MtrunA17Chr7g0251881	putative protein
MtrunA17Chr7g0252011	putative protein
MtrunA17Chr7g0252211	Putative [Histone H3]-lysine(4) N-trimethyltransferase chromatin remodeling SET family
MtrunA17Chr7g0253311	Putative glutamate dehydrogenase (NAD(P)(+))
MtrunA17Chr7g0253441	Putative xylogalacturonan beta-1,3-xylosyltransferase
MtrunA17Chr7g0253451	putative protein
MtrunA17Chr7g0253461	Putative glycerophosphodiester phosphodiesterase
MtrunA17Chr7g0253501	Putative shikimate O-hydroxycinnamoyltransferase
MtrunA17Chr7g0253511	Putative ribosomal protein L20
MtrunA17Chr7g0253841	Putative dehydrin HIRD11
MtrunA17Chr7g0253851	putative protein
MtrunA17Chr7g0253891	Putative cysteamine dioxygenase
MtrunA17Chr7g0254091	Putative sodium/calcium exchanger membrane region
MtrunA17Chr7g0254101	Putative Heat shock protein DnaJ, cysteine-rich domain superfamily
MtrunA17Chr7g0254471	Putative presenilin/signal peptide peptidase
MtrunA17Chr7g0254511	Putative multi antimicrobial extrusion protein
MtrunA17Chr7g0254981	Putative transcription factor MYB-HB-like family
MtrunA17Chr7g0258631	Putative Late embryogenesis abundant protein, LEA_1 subgroup
MtrunA17Chr7g0259121	Putative dirigent protein
MtrunA17Chr7g0259531	Putative short-chain dehydrogenase/reductase SDR, NAD(P)-binding domain superfamily
MtrunA17Chr7g0260331	Putative transcription factor HSF-type-DNA-binding family
MtrunA17Chr7g0260351	hypothetical protein
MtrunA17Chr7g0260361	Putative transmembrane emp24 domain-containing protein
MtrunA17Chr7g0260401	Putative P-type Ca(2+) transporter
MtrunA17Chr7g0260411	hypothetical protein
MtrunA17Chr7g0260761	Putative RNA recognition motif domain, nucleotide-binding alpha-beta plait domain superfamily
MtrunA17Chr7g0263161	Putative angiotensin-converting enzyme 2
MtrunA17Chr7g0263171	putative protein
MtrunA17Chr7g0263181	Putative tetratricopeptide-like helical domain superfamily
MtrunA17Chr7g0263261	Putative transcription factor/ chromatin remodeling BED-type(Zn) family
MtrunA17Chr7g0264551	Putative small auxin-up RNA
MtrunA17Chr7g0265451	Putative xylogalacturonan beta-1,3-xylosyltransferase
MtrunA17Chr7g0265471	Putative Late embryogenesis abundant protein, LEA_4 subgroup
MtrunA17Chr7g0265661	putative protein
MtrunA17Chr7g0266041	Putative transcription factor bZIP family
MtrunA17Chr7g0266051	Putative cucumisin
MtrunA17Chr7g0267071	putative protein
MtrunA17Chr7g0267161	Putative Fe-S cluster assembly domain superfamily
MtrunA17Chr7g0269181	putative protein
MtrunA17Chr7g0269191	Putative meiosis regulator and mRNA stability factor 1
MtrunA17Chr7g0269561	Putative cellulase
MtrunA17Chr7g0269571	Putative cellulase
MtrunA17Chr7g0270921	putative protein
MtrunA17Chr7g0271581	Putative inositol 3-alpha-galactosyltransferase
MtrunA17Chr7g0271891	Putative DnaJ domain, Chaperone J-domain superfamily
MtrunA17Chr7g0272941	putative protein
MtrunA17Chr7g0272951	hypothetical protein
MtrunA17Chr7g0272961	Putative short-chain dehydrogenase/reductase SDR, NAD(P)-binding domain superfamily
MtrunA17Chr7g0273051	Putative transcription factor C2H2 family
MtrunA17Chr7g0274631	Putative ALOG domain-containing protein
MtrunA17Chr7g0275311	hypothetical protein
MtrunA17Chr7g0275321	Putative transcription factor bZIP family
MtrunA17Chr7g0276361	Putative response regulator and transcription factor RR-A-type family
MtrunA17Chr7g0276371	Putative protein NDR1
MtrunA17Chr8g0334651	Putative chromatin regulator PHD family
MtrunA17Chr8g0334861	Putative hydroquinone glucosyltransferase
MtrunA17Chr8g0339171	Putative peptidylprolyl isomerase
MtrunA17Chr8g0339181	Putative P-type Cu(2+) transporter
MtrunA17Chr8g0339421	Putative ER lumen protein retaining receptor
MtrunA17Chr8g0339431	Putative ethylene-responsive binding factor-associated repression, Ninja family
MtrunA17Chr8g0340121	putative protein
MtrunA17Chr8g0343851	Putative transcription factor AP2-EREBP family
MtrunA17Chr8g0343881	Putative transcription factor interactor and regulator C3H-WRC/GRF family
MtrunA17Chr8g0344721	Putative DnaJ domain, Chaperone J-domain superfamily
MtrunA17Chr8g0345521	putative protein
MtrunA17Chr8g0345531	Putative transcription factor AP2-EREBP family
MtrunA17Chr8g0346251	Putative transcription factor Homobox-WOX family
MtrunA17Chr8g0347331	Putative probable zinc-ribbon domain, plant, protein enhanced disease resistance 4
MtrunA17Chr8g0347741	Putative transcription factor bZIP family
MtrunA17Chr8g0348161	Putative Late embryogenesis abundant protein, LEA_2 subgroup
MtrunA17Chr8g0348171	Putative Late embryogenesis abundant protein, LEA_2 subgroup
MtrunA17Chr8g0348511	putative protein
MtrunA17Chr8g0351061	Putative DEP domain, glutaredoxin, Thioredoxin-like superfamily
MtrunA17Chr8g0351101	Putative oxoglutarate/iron-dependent dioxygenase, non-haem dioxygenase domain-containing protein
MtrunA17Chr8g0352091	putative protein
MtrunA17Chr8g0352201	putative protein
MtrunA17Chr8g0352411	Putative transcription factor C2H2 family
MtrunA17Chr8g0352421	putative protein
MtrunA17Chr8g0353091	Putative prefoldin beta
MtrunA17Chr8g0354131	Putative microtubule-associated protein, MAP65/Ase1/PRC1
MtrunA17Chr8g0354141	Putative Cystatin domain-containing protein
MtrunA17Chr8g0358571	putative protein
MtrunA17Chr8g0358591	hypothetical protein
MtrunA17Chr8g0358911	Putative protein kinase RLK-Pelle-DLSV family
MtrunA17Chr8g0358921	Putative protein-serine/threonine kinase CMGC-CDK-Pl family
MtrunA17Chr8g0358941	Putative gibberellin 2-beta-dioxygenase
MtrunA17Chr8g0359371	Putative alpha,alpha-trehalose-phosphate synthase (UDP-forming)
MtrunA17Chr8g0359381	Putative RNA-directed DNA polymerase
MtrunA17Chr8g0360741	Putative cytochrome C biogenesis protein, transmembrane
MtrunA17Chr8g0361731	Putative transcription factor NAM family
MtrunA17Chr8g0363881	putative protein
MtrunA17Chr8g0363941	Putative F-box domain-containing protein
MtrunA17Chr8g0364491	Putative transcription factor Iwr1 domain-containing protein
MtrunA17Chr8g0364501	putative protein
MtrunA17Chr8g0364521	Putative cyclin domain-containing protein
MtrunA17Chr8g0366581	Putative transcription repressor PLATZ family
MtrunA17Chr8g0367861	Putative Late nodulin
MtrunA17Chr8g0367871	putative protein
MtrunA17Chr8g0368471	Putative kelch-type beta propeller
MtrunA17Chr8g0369791	Putative (+)-abscisic acid 8'-hydroxylase
MtrunA17Chr8g0369961	Putative membrane transport protein
MtrunA17Chr8g0370821	Putative chitinase
MtrunA17Chr8g0370871	Putative reverse transcriptase zinc-binding domain-containing protein
MtrunA17Chr8g0370881	putative protein
MtrunA17Chr8g0370891	putative protein
MtrunA17Chr8g0370901	putative protein
MtrunA17Chr8g0370911	putative protein
MtrunA17Chr8g0370921	putative protein
MtrunA17Chr8g0371931	Putative flavanone 3-dioxygenase
MtrunA17Chr8g0372921	putative protein
MtrunA17Chr8g0372931	Putative Chaperone J-domain superfamily
MtrunA17Chr8g0373501	Putative protein kinase RLK-Pelle-PERK-1 family
MtrunA17Chr8g0373511	Putative leucine-rich repeat domain superfamily
MtrunA17Chr8g0373521	putative protein
MtrunA17Chr8g0373541	Putative transcription factor C2H2 family
MtrunA17Chr8g0373561	Putative transcription factor GRAS family
MtrunA17Chr8g0373571	Putative transcription factor bZIP family
MtrunA17Chr8g0373681	putative protein
MtrunA17Chr8g0374041	putative protein
MtrunA17Chr8g0374051	Putative vacuolar protein sorting-associated protein
MtrunA17Chr8g0374431	hypothetical protein
MtrunA17Chr8g0374441	hypothetical protein
MtrunA17Chr8g0374451	putative protein
MtrunA17Chr8g0374461	Putative P-loop containing nucleoside triphosphate hydrolase, leucine-rich repeat domain superfamily
MtrunA17Chr8g0374511	Putative P-loop containing nucleoside triphosphate hydrolase, leucine-rich repeat domain superfamily
MtrunA17Chr8g0374631	Putative WEB family protein
MtrunA17Chr8g0374941	Putative UDP-glucuronosyl/UDP-glucosyltransferase, UDP-glycosyltransferase family
MtrunA17Chr8g0374951	Putative RNA-directed DNA polymerase
MtrunA17Chr8g0374961	putative protein
MtrunA17Chr8g0375031	Putative transcription factor AP2-EREBP family
MtrunA17Chr8g0375321	Putative proton-dependent oligopeptide transporter family, PTR2 family proton/oligopeptide symporter
MtrunA17Chr8g0376391	Putative uncharacterized protein
MtrunA17Chr8g0377371	Putative F-box protein/
MtrunA17Chr8g0377381	Putative glucuronoxylan 4-O-methyltransferase
MtrunA17Chr8g0377531	putative protein
MtrunA17Chr8g0377611	Putative zeta-carotene isomerase
MtrunA17Chr8g0377621	Putative Rho protein GDP-dissociation inhibitor
MtrunA17Chr8g0377741	Putative Cystatin domain-containing protein
MtrunA17Chr8g0377861	putative protein
MtrunA17Chr8g0378071	Putative adenosylhomocysteinase
MtrunA17Chr8g0378081	putative protein
MtrunA17Chr8g0378501	Putative-like superfamily protein
MtrunA17Chr8g0378571	Putative F-box/kelch-repeat protein KMD1/2
MtrunA17Chr8g0380481	hypothetical protein
MtrunA17Chr8g0380491	putative protein
MtrunA17Chr8g0381661	Putative beta-1,4-mannosyl-glycoprotein 4-beta-N-acetylglucosaminyltransferase
MtrunA17Chr8g0382441	Putative trehalose-phosphatase
MtrunA17Chr8g0382501	putative protein
MtrunA17Chr8g0382511	putative protein
MtrunA17Chr8g0384211	putative protein
MtrunA17Chr8g0384391	Putative ABC transporter, AAA+ ATPase domain, ABC-2 type transporter
MtrunA17Chr8g0384691	putative protein
MtrunA17Chr8g0384701	putative protein
MtrunA17Chr8g0384961	Putative diacylglycerol kinase (ATP)
MtrunA17Chr8g0385301	Putative oxidoreductase
MtrunA17Chr8g0385511	putative protein
MtrunA17Chr8g0386191	Putative 11-beta-hydroxysteroid dehydrogenase
MtrunA17Chr8g0389111	Putative ethanolamine-phosphate cytidylyltransferase
MtrunA17Chr8g0389301	hypothetical protein
MtrunA17Chr8g0390591	hypothetical protein
MtrunA17Chr8g0390721	Putative 3-hydroxyisobutyryl-CoA hydrolase
MtrunA17Chr8g0390731	Putative triacylglycerol lipase
MtrunA17Chr8g0390941	putative protein
MtrunA17Chr8g0391451	Putative dynein ATPase
MtrunA17Chr8g0391461	Putative F-box domain, 4Fe-4S ferredoxin, iron-sulphur binding, F-box-like domain superfamily
MtrunA17Chr8g0391491	Putative B-cell receptor-associated protein 29/31
MtrunA17Chr8g0391661	putative protein
MtrunA17Chr8g0392291	Putative dehydrin
MtrunA17Chr8g0392321	Putative IRK-interacting protein
MtrunA17Chr8g0392701	Putative transcription factor WD40-like family
MtrunA17Chr8g0392741	Putative phosphatidylethanolamine-binding protein

## Sheet: S3
Supplementary Table S3. 88 DT-(open)DAR-DEGs.
Gene	Annotation	Acronym	Regulator type	Regulator family
MtrunA17Chr8g0343881	Putative transcription factor interactor and regulator C3H-WRC/GRF family	MtGRF5	transcription factor interactor and regulator	C3H-WRC/GRF
MtrunA17Chr3g0124291	Putative transcription factor EIL family	-	transcription factor	EIL
MtrunA17Chr3g0133181	Putative transcription factor ZF-HD family	-	transcription factor	ZF-HD
MtrunA17Chr3g0140331	Putative transcription factor C2C2-GATA family	-	transcription factor	C2C2-GATA
MtrunA17Chr4g0040391	Putative transcription factor C3H family	-	transcription factor	C3H
MtrunA17Chr5g0404101	Putative transcription factor MYB-HB-like family	-	transcription factor	MYB-HB-like
MtrunA17Chr5g0437371	Putative transcription factor AP2-EREBP family	MtABI4	transcription factor	AP2-EREBP
MtrunA17Chr5g0444141	Putative transcription factor C2H2 family	-	transcription factor	C2H2
MtrunA17Chr8g0345531	Putative transcription factor AP2-EREBP family	-	transcription factor	AP2-EREBP
MtrunA17Chr8g0392701	Putative transcription factor WD40-like family	-	transcription factor	WD40-like
MtrunA17Chr1g0205331	Putative Late embryogenesis abundant protein, SMP subgroup	MtPM25	-	-
MtrunA17Chr4g0007001	Putative Late embryogenesis abundant protein, LEA_5 subgroup	MtEM6	-	-
MtrunA17Chr8g0348171	Putative Late embryogenesis abundant protein, LEA_2 subgroup	-	-	-
MtrunA17Chr2g0317741	Putative knottin, scorpion toxin, defensin, plant, knottin, scorpion toxin-like superfamily	MtDEF2|MtPDF32	-	-
MtrunA17Chr2g0317751	Putative knottin, scorpion toxin	MtDEF1|MtPDF33	-	-
MtrunA17Chr8g0385301	Putative oxidoreductase	MtPDF51	-	-
MtrunA17Chr2g0329901	Putative linoleate 9S-lipoxygenase	-	-	-
MtrunA17Chr2g0329911	Putative linoleate 9S-lipoxygenase	-	-	-
MtrunA17Chr5g0394861	Putative 12-oxophytodienoate reductase	MtOPR	-	-
MtrunA17Chr2g0300341	Putative mechanosensitive ion channel MscS, LSM domain superfamily	-	-	-
MtrunA17Chr6g0482041	Putative proteinase inhibitor I3, Kunitz legume, kunitz inhibitor STI-like superfamily	MtKunitz19	-	-
MtrunA17Chr5g0405581	Putative Thaumatin family	-	-	-
MtrunA17Chr5g0397931	Putative protein kinase TKL-CTR1-DRK-2 family	-	-	-
MtrunA17Chr1g0196841	Putative oleosin	-	-	-
MtrunA17Chr2g0307331	Putative oleosin	-	-	-
MtrunA17Chr3g0139191	Putative oleosin	-	-	-
MtrunA17Chr6g0449621	Putative oleosin	-	-	-
MtrunA17Chr2g0299671	Putative diacylglycerol O-acyltransferase	-	-	-
MtrunA17Chr1g0176311	Putative universal stress protein A family	-	-	-
MtrunA17Chr1g0183571	Putative leucine-rich repeat domain superfamily	-	-	-
MtrunA17Chr1g0162091	Putative glycine rich protein	MtNodGRP6	-	-
MtrunA17Chr3g0120571	Putative uncharacterized membrane protein	-	-	-
MtrunA17Chr7g0263181	Putative tetratricopeptide-like helical domain superfamily	-	-	-
MtrunA17Chr5g0417841	Putative SPX domain-containing protein	MtPHO1.7	-	-
MtrunA17Chr7g0259531	Putative short-chain dehydrogenase/reductase SDR, NAD(P)-binding domain superfamily	-	-	-
MtrunA17Chr4g0029921	Putative rmlC-like cupin domain superfamily, rmlC-like jelly roll protein	-	-	-
MtrunA17Chr8g0377621	Putative Rho protein GDP-dissociation inhibitor	-	-	-
MtrunA17Chr8g0370871	Putative reverse transcriptase zinc-binding domain-containing protein	-	-	-
MtrunA17Chr4g0012891	Putative plant non-specific lipid-transfer protein/Par allergen	MtnsLTP20	-	-
MtrunA17Chr8g0369961	Putative membrane transport protein	-	-	-
MtrunA17Chr6g0478191	Putative major intrinsic protein	-	-	-
MtrunA17Chr7g0271581	Putative inositol 3-alpha-galactosyltransferase	-	-	-
MtrunA17Chr3g0118261	Putative GTP-binding protein TrmE/Glycine cleavage system T protein, domain 1	-	-	-
MtrunA17Chr3g0137661	Putative glycosyl transferase, family 14	-	-	-
MtrunA17Chr5g0397471	Putative glutamate--cysteine ligase	-	-	-
MtrunA17Chr8g0363941	Putative F-box domain-containing protein	-	-	-
MtrunA17Chr5g0406621	Putative Endonuclease/exonuclease/phosphatase superfamily	-	-	-
MtrunA17Chr5g0400121	Putative cytochrome-c oxidase	-	-	-
MtrunA17Chr2g0322321	Putative cytochrome P450	MtCYP74B4v1|MtHPL	-	-
MtrunA17Chr8g0377741	Putative Cystatin domain-containing protein	MtPhyCys27	-	-
MtrunA17Chr5g0408331	Putative ClpP/crotonase-like domain superfamily	-	-	-
MtrunA17Chr2g0322361	Putative cellulose synthase (UDP-forming)	-	-	-
MtrunA17Chr6g0477231	Putative carboxylesterase	-	-	-
MtrunA17Chr5g0411941	Putative alcohol dehydrogenase, zinc-type, GroES-like superfamily, NAD(P)-binding domain superfamily	-	-	-
MtrunA17Chr6g0452041	Putative ABC-type xenobiotic transporter	MtABAB23	-	-
MtrunA17Chr1g0191391	Putative The fantastic four family protein	-	-	-
MtrunA17Chr2g0319981	Putative 3Fe-4S ferredoxin, DnaJ domain, 4Fe-4S ferredoxin-type, iron-sulphur binding protein	-	-	-
MtrunA17Chr1g0191751	Putative short-chain dehydrogenase/reductase SDR, NAD(P)-binding domain superfamily	-	-	-
MtrunA17Chr1g0199131	Putative cathepsin L	-	-	-
MtrunA17Chr1g0188071	Putative protein EXORDIUM	-	-	-
MtrunA17Chr1g0155011	Putative ribosomal protein L13e	-	-	-
MtrunA17Chr1g0152411	putative protein	-	-	-
MtrunA17Chr7g0228251	putative protein	-	-	-
MtrunA17Chr7g0252011	putative protein	-	-	-
MtrunA17Chr7g0253851	putative protein	-	-	-
MtrunA17Chr7g0272941	putative protein	-	-	-
MtrunA17Chr1g0156781	putative protein	-	-	-
MtrunA17Chr8g0370891	putative protein	-	-	-
MtrunA17Chr8g0370901	putative protein	-	-	-
MtrunA17Chr1g0162311	putative protein	-	-	-
MtrunA17Chr1g0166261	putative protein	-	-	-
MtrunA17Chr1g0180771	putative protein	-	-	-
MtrunA17Chr1g0199041	putative protein	-	-	-
MtrunA17Chr2g0298831	putative protein	-	-	-
MtrunA17Chr2g0317051	hypothetical protein	-	-	-
MtrunA17Chr4g0065191	hypothetical protein	-	-	-
MtrunA17Chr5g0397941	hypothetical protein	-	-	-
MtrunA17Chr2g0323761	putative protein	-	-	-
MtrunA17Chr2g0324851	putative protein	-	-	-
MtrunA17Chr3g0112701	putative protein	-	-	-
MtrunA17Chr4g0022611	putative protein	-	-	-
MtrunA17Chr4g0059051	putative protein	-	-	-
MtrunA17Chr4g0068231	putative protein	-	-	-
MtrunA17Chr5g0404281	putative protein	-	-	-
MtrunA17Chr5g0406411	putative protein	-	-	-
MtrunA17Chr5g0408321	putative protein	-	-	-
MtrunA17Chr5g0446401	putative protein	-	-	-
MtrunA17Chr8g0364501	putative protein	-	-	-

## Sheet: S4
Supplementary Table S4. 860 DT-nonDAR-DEGs.
Gene	Annotation	Acronym	Regulator type	Regulator family
MtrunA17Chr1g0212691	Putative transcription regulator mTERF family	-	transcription regulator	mTERF
MtrunA17Chr2g0296171	Putative transcription regulator mTERF family	-	transcription regulator	mTERF
MtrunA17Chr2g0296701	Putative transcription regulator mTERF family	-	transcription regulator	mTERF
MtrunA17Chr3g0099561	Putative transcription regulator Rcd1-like family	-	transcription regulator	Rcd1-like
MtrunA17Chr5g0393651	Putative transcription regulator SWI/SNF-BAF60b family	-	transcription regulator	SWI/SNF-BAF60b
MtrunA17Chr7g0258521	Putative transcription regulator mTERF family	-	transcription regulator	mTERF
MtrunA17Chr7g0258601	Putative transcription factor/ chromatin remodeling BED-type(Zn) family	-	transcription factor/ chromatin remodeling	BED-type(Zn)
MtrunA17Chr1g0182761	Putative transcription factor interactor and regulator CCHC(Zn) family	-	transcription factor interactor and regulator	CCHC(Zn)
MtrunA17Chr3g0139061	Putative transcription factor interactor and regulator CCHC(Zn) family	-	transcription factor interactor and regulator	CCHC(Zn)
MtrunA17Chr3g0142211	Putative transcription factor interactor and regulator FHA-SMAD family	-	transcription factor interactor and regulator	FHA-SMAD
MtrunA17Chr7g0235301	Putative transcription factor interactor and regulator FHA-SMAD family	-	transcription factor interactor and regulator	FHA-SMAD
MtrunA17Chr8g0393061	Putative transcription factor interactor and regulator CCHC(Zn) family	-	transcription factor interactor and regulator	CCHC(Zn)
MtrunA17Chr1g0148061	Putative transcription factor C2H2 family	-	transcription factor	C2H2
MtrunA17Chr1g0152241	Putative transcription factor bZIP family	-	transcription factor	bZIP
MtrunA17Chr1g0156641	Putative transcription factor bZIP family	-	transcription factor	bZIP
MtrunA17Chr1g0158971	Putative transcription factor AP2-EREBP family	-	transcription factor	AP2-EREBP
MtrunA17Chr1g0175851	Putative transcription factor C2H2 family	-	transcription factor	C2H2
MtrunA17Chr1g0197651	Putative transcription factor WD40-like family	-	transcription factor	WD40-like
MtrunA17Chr1g0209001	Putative transcription factor C2H2 family	-	transcription factor	C2H2
MtrunA17Chr2g0282961	Putative transcription factor ARF family	MtARF5	transcription factor	ARF
MtrunA17Chr2g0283141	Putative transcription factor Homobox-WOX family	MtWOX9b	transcription factor	Homobox-WOX
MtrunA17Chr2g0306641	Putative transcription factor GRAS family	MtDELLA3	transcription factor	GRAS
MtrunA17Chr2g0319141	Putative transcription factor Hap3/NF-YB family	-	transcription factor	Hap3/NF-YB
MtrunA17Chr2g0323171	Putative transcription factor AP2-EREBP family	-	transcription factor	AP2-EREBP
MtrunA17Chr2g0329671	Putative transcription factor Nin-like family	MtNLP3	transcription factor	Nin-like
MtrunA17Chr3g0104431	Putative transcription factor C2H2 family	-	transcription factor	C2H2
MtrunA17Chr3g0119971	Putative transcription factor Hap3/NF-YB family	-	transcription factor	Hap3/NF-YB
MtrunA17Chr3g0122071	Putative transcription factor C2H2 family	-	transcription factor	C2H2
MtrunA17Chr3g0126201	Putative transcription factor C2C2-Dof family	-	transcription factor	C2C2-Dof
MtrunA17Chr3g0128451	Putative transcription factor WD40-like family	-	transcription factor	WD40-like
MtrunA17Chr3g0131691	Putative transcription factor bHLH family	-	transcription factor	bHLH
MtrunA17Chr3g0134451	Putative transcription factor MADS-type1 family	-	transcription factor	MADS-type1
MtrunA17Chr3g0144241	Putative transcription factor C2H2 family	-	transcription factor	C2H2
MtrunA17Chr3g0145331	Putative tRNA-dihydrouridine(47) synthase (NAD(P)(+)) transcription factor C3H family	-	transcription factor	C3H
MtrunA17Chr4g0035891	Putative transcription factor C2C2-GATA family	-	transcription factor	C2C2-GATA
MtrunA17Chr4g0040411	Putative transcription factor AP2-EREBP family	-	transcription factor	AP2-EREBP
MtrunA17Chr4g0043501	Putative transcription factor C2H2 family	-	transcription factor	C2H2
MtrunA17Chr4g0052291	Putative transcription factor WD40-like family	MtMSI1.4	transcription factor	WD40-like
MtrunA17Chr4g0053431	Putative transcription factor MYB-HB-like family	MtMYB101	transcription factor	MYB-HB-like
MtrunA17Chr4g0053691	Putative transcription factor C2H2 family	-	transcription factor	C2H2
MtrunA17Chr4g0062461	Putative transcription factor WD40-like family	-	transcription factor	WD40-like
MtrunA17Chr4g0066271	Putative transcription factor MYB family	MtGT-25	transcription factor	MYB
MtrunA17Chr5g0400901	Putative transcription factor bZIP family	-	transcription factor	bZIP
MtrunA17Chr5g0404321	Putative transcription factor TUBBY family	-	transcription factor	TUBBY
MtrunA17Chr5g0413681	Putative transcription factor C2H2 family	MtPUB42	transcription factor	C2H2
MtrunA17Chr5g0433631	Putative transcription factor C2H2 family	-	transcription factor	C2H2
MtrunA17Chr6g0453041	Putative transcription factor bHLH family	-	transcription factor	bHLH
MtrunA17Chr6g0460691	Putative transcription factor Homobox-WOX family	-	transcription factor	Homobox-WOX
MtrunA17Chr6g0460731	Putative transcription factor C2C2-Dof family	MtCDFd1_13	transcription factor	C2C2-Dof
MtrunA17Chr7g0217231	Putative transcription factor ZF-HD family	-	transcription factor	ZF-HD
MtrunA17Chr7g0237841	Putative transcription factor B3-Domain family	MtABI3	transcription factor	B3-Domain
MtrunA17Chr7g0243431	Putative transcription factor AP2-EREBP family	-	transcription factor	AP2-EREBP
MtrunA17Chr7g0245871	Putative transcription factor AS2-LOB family	-	transcription factor	AS2-LOB
MtrunA17Chr7g0249291	Putative transcription factor C2H2 family	-	transcription factor	C2H2
MtrunA17Chr7g0254251	Putative transcription factor Homobox-WOX family	MtWOX11	transcription factor	Homobox-WOX
MtrunA17Chr7g0258321	Putative transcription factor bZIP family	-	transcription factor	bZIP
MtrunA17Chr7g0258611	Putative transcription factor C3H family	-	transcription factor	C3H
MtrunA17Chr7g0266211	Putative transcription factor bZIP family	MtABI5	transcription factor	bZIP
MtrunA17Chr7g0270401	Putative transcription factor B3-Domain family	-	transcription factor	B3-Domain
MtrunA17Chr7g0274781	Putative transcription factor ssDNA-binding-TF family	-	transcription factor	ssDNA-binding-TF
MtrunA17Chr8g0335131	Putative transcription factor HD-ZIP family	MtHAT3	transcription factor	HD-ZIP
MtrunA17Chr8g0345551	Putative transcription factor AP2-EREBP family	-	transcription factor	AP2-EREBP
MtrunA17Chr8g0350941	Putative transcription factor TCP family	MtTCP9	transcription factor	TCP
MtrunA17Chr8g0363741	Putative transcription factor Hap3/NF-YB family	-	transcription factor	Hap3/NF-YB
MtrunA17Chr8g0367211	Putative transcription factor WD40-like family	-	transcription factor	WD40-like
MtrunA17Chr8g0367311	Putative transcription factor AP2-EREBP family	-	transcription factor	AP2-EREBP
MtrunA17Chr8g0367321	Putative transcription factor AP2-EREBP family	-	transcription factor	AP2-EREBP
MtrunA17Chr8g0371411	Putative transcription factor bZIP family	MtFDb	transcription factor	bZIP
MtrunA17Chr8g0374111	Putative transcription factor C2C2-Dof family	-	transcription factor	C2C2-Dof
MtrunA17Chr8g0377441	Putative transcription factor WD40-like family	MtMSI1.5	transcription factor	WD40-like
MtrunA17Chr8g0382121	Putative transcription factor C2H2 family	-	transcription factor	C2H2
MtrunA17Chr8g0385331	Putative transcription factor C2H2 family	-	transcription factor	C2H2
MtrunA17Chr8g0387801	Putative transcription factor AP2-EREBP family	-	transcription factor	AP2-EREBP
MtrunA17Chr8g0388121	Putative transcription factor Hap3/NF-YB family	-	transcription factor	Hap3/NF-YB
MtrunA17Chr4g0074411	Putative response regulator and transcription factor RR-B-type family	MtRRB17	response regulator and putative novel transcription factor	RR-B-type
MtrunA17Chr1g0190481	Putative transcription factor SSXT family	MtGIF1	putative novel transcription factor	SSXT
MtrunA17Chr6g0467521	Putative chromatin regulator PHD family	-	chromatin regulator	PHD
MtrunA17Chr0c10g0493611	putative protein	-	-	-
MtrunA17Chr1g0146901	Putative CTAG/Pcc1 family protein	-	-	-
MtrunA17Chr1g0148531	Putative ADP-ribosylation factor GTPase-activating protein AGD14	-	-	-
MtrunA17Chr1g0149671	Putative ribosome biogenesis protein BRX1	-	-	-
MtrunA17Chr1g0150481	Putative ribosomal protein L53	-	-	-
MtrunA17Chr1g0150551	Putative tocopherol C-methyltransferase	-	-	-
MtrunA17Chr1g0151021	Putative ribosomal protein L33	-	-	-
MtrunA17Chr1g0151391	Putative acyl-lipid (11-3)-desaturase	-	-	-
MtrunA17Chr1g0151901	Putative ribonuclease D	-	-	-
MtrunA17Chr1g0152141	Putative chaperonin Cpn60/TCP-1 family, groEL-like apical domain superfamily	-	-	-
MtrunA17Chr1g0152611	Putative F-box domain, galactose oxidase/kelch, beta-propeller, kelch-type beta propeller	-	-	-
MtrunA17Chr1g0153291	Putative noranthrone synthase	-	-	-
MtrunA17Chr1g0153381	Putative hydro-lyase	-	-	-
MtrunA17Chr1g0154591	Putative Thaumatin family	TLP-1	-	-
MtrunA17Chr1g0154741	putative protein	-	-	-
MtrunA17Chr1g0155361	Putative NADH:ubiquinone reductase (H(+)-translocating)	-	-	-
MtrunA17Chr1g0155981	Putative ribosomal protein L13	-	-	-
MtrunA17Chr1g0157451	Putative phloem protein	-	-	-
MtrunA17Chr1g0158431	hypothetical protein	-	-	-
MtrunA17Chr1g0159651	Putative F-box domain-containing protein	-	-	-
MtrunA17Chr1g0159991	Putative alpha-L-fucosidase	MtENOD8.3	-	-
MtrunA17Chr1g0160161	Putative methenyltetrahydrofolate cyclohydrolase, Methylenetetrahydrofolate dehydrogenase (NADP(+))	-	-	-
MtrunA17Chr1g0161261	hypothetical protein	-	-	-
MtrunA17Chr1g0161301	Putative ribosomal protein S5	-	-	-
MtrunA17Chr1g0162011	Putative anthranilate synthase	-	-	-
MtrunA17Chr1g0162101	putative protein	-	-	-
MtrunA17Chr1g0162141	hypothetical protein	-	-	-
MtrunA17Chr1g0163601	Putative methyltransferase	-	-	-
MtrunA17Chr1g0164831	Putative EamA domain-containing protein	-	-	-
MtrunA17Chr1g0166111	Putative protein Pet100	-	-	-
MtrunA17Chr1g0166621	hypothetical protein	-	-	-
MtrunA17Chr1g0167651	Putative malate dehydrogenase	-	-	-
MtrunA17Chr1g0168061	putative protein	-	-	-
MtrunA17Chr1g0168341	Putative ribosomal protein S3	-	-	-
MtrunA17Chr1g0168461	Putative translation Initiation factor eIF- 4e, eukaryotic translation initiation factor 4E (eIF-4E)	-	-	-
MtrunA17Chr1g0168781	Putative BURP domain-containing protein	-	-	-
MtrunA17Chr1g0169301	Putative hydroxyethylthiazole kinase	-	-	-
MtrunA17Chr1g0170011	Putative protein-synthesizing GTPase	-	-	-
MtrunA17Chr1g0172321	Putative F-box domain-containing protein	-	-	-
MtrunA17Chr1g0172341	Putative nucleic acid-binding protein	-	-	-
MtrunA17Chr1g0172431	hypothetical protein	MtNCR496	-	-
MtrunA17Chr1g0174361	putative protein	-	-	-
MtrunA17Chr1g0175861	putative protein	-	-	-
MtrunA17Chr1g0176321	Putative universal stress protein A family	-	-	-
MtrunA17Chr1g0177701	Putative ribosomal protein S8e/ribosomal biogenesis NSA2	-	-	-
MtrunA17Chr1g0180121	Putative Thaumatin family	MtPR5	-	-
MtrunA17Chr1g0180221	Putative Thaumatin family	-	-	-
MtrunA17Chr1g0180231	Putative Thaumatin family	-	-	-
MtrunA17Chr1g0181761	Putative ribosomal protein L4/L1e	-	-	-
MtrunA17Chr1g0182531	Putative ribosomal protein S4/S9	-	-	-
MtrunA17Chr1g0182571	Putative Arf GTPase activating protein	-	-	-
MtrunA17Chr1g0183621	Putative Snf7 family protein	-	-	-
MtrunA17Chr1g0183851	Putative ribosomal protein L21e	-	-	-
MtrunA17Chr1g0184401	Putative proteinase inhibitor I13, potato inhibitor I	-	-	-
MtrunA17Chr1g0184411	Putative proteinase inhibitor I13, potato inhibitor I	MtSubIn2	-	-
MtrunA17Chr1g0184661	Putative linker histone H1/H5, domain H15, winged helix-like DNA-binding domain superfamily	MtH1.2	-	-
MtrunA17Chr1g0184671	Putative linker histone H1/H5, domain H15, winged helix-like DNA-binding domain superfamily	-	-	-
MtrunA17Chr1g0184681	Putative ribosomal protein S19/S15	-	-	-
MtrunA17Chr1g0184911	Beta-carotene isomerase D27	MtD27	-	-
MtrunA17Chr1g0185641	Putative like-Sm (LSM) domain containing protein, LSm4/SmD1/SmD3	-	-	-
MtrunA17Chr1g0185711	Putative trans-2,3-dihydro-3-hydroxyanthranilate isomerase	-	-	-
MtrunA17Chr1g0185811	Putative 11-S seed storage protein, plant	-	-	-
MtrunA17Chr1g0185821	Putative 11-S seed storage protein, plant	-	-	-
MtrunA17Chr1g0185841	Putative 11-S seed storage protein, plant	MtleguminB	-	-
MtrunA17Chr1g0187251	Putative peptidase S8 propeptide/proteinase inhibitor I9 superfamily	-	-	-
MtrunA17Chr1g0187751	Putative malate dehydrogenase	-	-	-
MtrunA17Chr1g0188241	putative protein	-	-	-
MtrunA17Chr1g0188491	putative protein	-	-	-
MtrunA17Chr1g0188551	Putative translation initiation factor IF6	-	-	-
MtrunA17Chr1g0188701	Putative F-box domain-containing protein	-	-	-
MtrunA17Chr1g0189661	Putative phloem protein	-	-	-
MtrunA17Chr1g0190441	Putative aminopyrimidine aminohydrolase	-	-	-
MtrunA17Chr1g0190961	Putative ribosomal protein S24e	-	-	-
MtrunA17Chr1g0191831	Putative mannosylglycoprotein endo-beta-mannosidase	-	-	-
MtrunA17Chr1g0192261	Putative folate receptor	-	-	-
MtrunA17Chr1g0192271	Putative ribosomal protein L18e	-	-	-
MtrunA17Chr1g0192821	Putative kelch-type beta propeller	-	-	-
MtrunA17Chr1g0192961	Putative Agenet-like domain-containing protein	-	-	-
MtrunA17Chr1g0195781	Putative 4-hydroxy-tetrahydrodipicolinate synthase	-	-	-
MtrunA17Chr1g0197251	Putative limit dextrinase	-	-	-
MtrunA17Chr1g0198051	putative protein	-	-	-
MtrunA17Chr1g0200071	Putative protein-synthesizing GTPase	-	-	-
MtrunA17Chr1g0200371	Putative RNA recognition motif domain, nucleotide-binding alpha-beta plait domain superfamily	-	-	-
MtrunA17Chr1g0201331	Putative major intrinsic protein	-	-	-
MtrunA17Chr1g0201351	hypothetical protein	-	-	-
MtrunA17Chr1g0201481	Putative ribosomal protein S13	-	-	-
MtrunA17Chr1g0201721	Putative ribosomal protein L3	-	-	-
MtrunA17Chr1g0201821	hypothetical protein	-	-	-
MtrunA17Chr1g0202891	Putative very-long-chain 3-oxoacyl-CoA reductase	-	-	-
MtrunA17Chr1g0203071	Putative ribosomal protein L36e	-	-	-
MtrunA17Chr1g0203091	Putative presenilin/signal peptide peptidase	-	-	-
MtrunA17Chr1g0203471	Putative F-box domain, leucine-rich repeat domain superfamily, F-box-like domain superfamily	-	-	-
MtrunA17Chr1g0204611	Putative stem-specific protein TSJT1	-	-	-
MtrunA17Chr1g0204831	Putative VAN3-binding protein	-	-	-
MtrunA17Chr1g0205141	Putative rmlC-like cupin domain superfamily, rmlC-like jelly roll protein	-	-	-
MtrunA17Chr1g0205221	Putative MFS transporter superfamily, biopterin transporter family	-	-	-
MtrunA17Chr1g0205351	Putative tetratricopeptide-like helical domain superfamily, DYW domain-containing protein	-	-	-
MtrunA17Chr1g0205391	putative protein	-	-	-
MtrunA17Chr1g0205971	Putative ribosomal protein S8	-	-	-
MtrunA17Chr1g0206851	Putative amino acid transporter, transmembrane domain-containing protein	-	-	-
MtrunA17Chr1g0207201	Putative endo-1,4-beta-xylanase	-	-	-
MtrunA17Chr1g0207501	Putative ribosomal protein S14	-	-	-
MtrunA17Chr1g0207521	putative protein	-	-	-
MtrunA17Chr1g0207631	Putative Thioredoxin domain-containing protein	-	-	-
MtrunA17Chr1g0207711	Putative alpha-L-fucosidase	-	-	-
MtrunA17Chr1g0207941	hypothetical protein	-	-	-
MtrunA17Chr1g0208181	Putative ribosome biogenesis protein Slx9	-	-	-
MtrunA17Chr1g0208471	Putative RNA recognition motif domain, nucleotide-binding alpha-beta plait domain superfamily	-	-	-
MtrunA17Chr1g0208941	Putative oleoyl-[acyl-carrier-protein] hydrolase	MtFatM	-	-
MtrunA17Chr1g0209031	putative protein	-	-	-
MtrunA17Chr1g0209281	Putative modifying wall lignin-1/2	-	-	-
MtrunA17Chr1g0210481	putative protein	-	-	-
MtrunA17Chr1g0210581	Putative ribosomal protein S27	-	-	-
MtrunA17Chr1g0211371	Putative amino acid/polyamine transporter I	-	-	-
MtrunA17Chr1g0211971	Putative prefoldin alpha	-	-	-
MtrunA17Chr1g0213211	Putative pre-mRNA cleavage complex subunit Clp1, P-loop containing nucleoside triphosphate hydrolase	-	-	-
MtrunA17Chr1g0213961	Putative YggU-like superfamily protein	-	-	-
MtrunA17Chr2g0278301	putative protein	-	-	-
MtrunA17Chr2g0278531	putative protein	MtTHL30	-	-
MtrunA17Chr2g0278601	Putative cytochrome b-c1 complex, subunit 6, ubiquinol-cytochrome C reductase hinge	-	-	-
MtrunA17Chr2g0279511	Putative peptidylprolyl isomerase	-	-	-
MtrunA17Chr2g0281331	Putative ribosomal protein L2, domain 2	-	-	-
MtrunA17Chr2g0281541	putative protein	-	-	-
MtrunA17Chr2g0282141	Putative tetratricopeptide-like helical domain superfamily	-	-	-
MtrunA17Chr2g0282251	putative protein	-	-	-
MtrunA17Chr2g0282731	Putative glycogen phosphorylase	-	-	-
MtrunA17Chr2g0283311	Putative ribosomal protein L2	-	-	-
MtrunA17Chr2g0283411	Putative GDSL lipase/esterase, SGNH hydrolase superfamily	-	-	-
MtrunA17Chr2g0283531	Putative sinapine esterase	-	-	-
MtrunA17Chr2g0283551	Putative ribosomal protein S27	-	-	-
MtrunA17Chr2g0284001	Putative transcription factor TGA like domain-containing protein	-	-	-
MtrunA17Chr2g0284571	hypothetical protein	-	-	-
MtrunA17Chr2g0284751	Putative Oil body-associated protein	-	-	-
MtrunA17Chr2g0285101	putative protein	-	-	-
MtrunA17Chr2g0285641	Putative F-box domain, leucine-rich repeat domain superfamily, F-box-like domain superfamily	-	-	-
MtrunA17Chr2g0285921	hypothetical protein	-	-	-
MtrunA17Chr2g0286051	Putative Galactose-binding-like domain superfamily	-	-	-
MtrunA17Chr2g0287051	putative protein	-	-	-
MtrunA17Chr2g0287111	Putative F-box associated interaction domain-containing protein	-	-	-
MtrunA17Chr2g0287151	putative protein	-	-	-
MtrunA17Chr2g0287261	Putative guanylate kinase	-	-	-
MtrunA17Chr2g0287981	Putative thioredoxin-dependent peroxiredoxin	-	-	-
MtrunA17Chr2g0290061	Putative F-box domain, galactose oxidase/kelch, beta-propeller, F-box associated interaction	-	-	-
MtrunA17Chr2g0290661	Putative CRAL-TRIO lipid binding domain, CRAL/TRIO domain, CRAL/TRIO domain superfamily	-	-	-
MtrunA17Chr2g0290791	Putative RNA polymerase subunit RPB4/RPC9, HRDC-like superfamily, Rpb4/RPC9 superfamily	MtNRPD4	-	-
MtrunA17Chr2g0291161	Putative F-box domain-containing protein	-	-	-
MtrunA17Chr2g0291611	putative protein	-	-	-
MtrunA17Chr2g0293341	Putative ribosomal protein L7/L12	-	-	-
MtrunA17Chr2g0293811	Putative protein-serine/threonine phosphatase	-	-	-
MtrunA17Chr2g0294641	putative protein	-	-	-
MtrunA17Chr2g0294681	Putative phosducin, thioredoxin-like domain, Thioredoxin-like superfamily	-	-	-
MtrunA17Chr2g0294771	Putative endosulphine	-	-	-
MtrunA17Chr2g0295871	Putative translationally controlled tumour protein	Mtc27	-	-
MtrunA17Chr2g0295951	Putative methyltransferase	-	-	-
MtrunA17Chr2g0295991	Putative protein-serine/threonine phosphatase	-	-	-
MtrunA17Chr2g0296651	Putative cytochrome P450	-	-	-
MtrunA17Chr2g0299531	putative protein	-	-	-
MtrunA17Chr2g0299541	Putative ribosomal protein S16	-	-	-
MtrunA17Chr2g0300991	Putative organic solute transporter subunit alpha/Transmembrane protein	-	-	-
MtrunA17Chr2g0301661	Putative flavin-containing monooxygenase	-	-	-
MtrunA17Chr2g0302071	putative protein	-	-	-
MtrunA17Chr2g0302111	putative protein	-	-	-
MtrunA17Chr2g0305041	putative protein	-	-	-
MtrunA17Chr2g0307231	putative protein	-	-	-
MtrunA17Chr2g0307241	Putative cellulose synthase (UDP-forming)	-	-	-
MtrunA17Chr2g0307441	hypothetical protein	-	-	-
MtrunA17Chr2g0308721	putative protein	-	-	-
MtrunA17Chr2g0309341	Putative CTP synthase (glutamine hydrolyzing)	-	-	-
MtrunA17Chr2g0310641	Putative F-box associated interaction domain, F-box-like domain superfamily	-	-	-
MtrunA17Chr2g0310661	hypothetical protein	-	-	-
MtrunA17Chr2g0311331	hypothetical protein	-	-	-
MtrunA17Chr2g0312171	putative protein	-	-	-
MtrunA17Chr2g0312441	Putative RNA helicase	-	-	-
MtrunA17Chr2g0314721	Putative geraniol 8-hydroxylase	-	-	-
MtrunA17Chr2g0315631	Putative transcription factor TGA like domain-containing protein	-	-	-
MtrunA17Chr2g0316211	Putative ubiquitin-conjugating enzyme E2, ubiquitin-conjugating enzyme/RWD	-	-	-
MtrunA17Chr2g0316491	Putative methionyl aminopeptidase	-	-	-
MtrunA17Chr2g0317151	Putative multi antimicrobial extrusion protein	MtMATE47	-	-
MtrunA17Chr2g0317541	Putative ribosomal protein S10	-	-	-
MtrunA17Chr2g0317811	Putative nucleolar GTP-binding protein	-	-	-
MtrunA17Chr2g0318481	Putative increased DNA methylation 2/3	-	-	-
MtrunA17Chr2g0318841	Putative protein kinase RLK-Pelle-DLSV family	-	-	-
MtrunA17Chr2g0318901	Putative BURP domain-containing protein	-	-	-
MtrunA17Chr2g0319551	Putative AAI/SS protein	Mt2SA3	-	-
MtrunA17Chr2g0321181	Putative oxidoreductase	-	-	-
MtrunA17Chr2g0321271	hypothetical protein	-	-	-
MtrunA17Chr2g0321571	Putative ribosomal protein S25	-	-	-
MtrunA17Chr2g0321611	Putative senescence regulator S40	-	-	-
MtrunA17Chr2g0321621	putative protein	MtLAT52/POE_7	-	-
MtrunA17Chr2g0325301	Putative ribonuclease H	-	-	-
MtrunA17Chr2g0326231	putative protein	-	-	-
MtrunA17Chr2g0326521	Putative beta-galactosidase	-	-	-
MtrunA17Chr2g0327041	Putative RlpA-like domain superfamily, kiwellin	-	-	-
MtrunA17Chr2g0327261	putative protein	-	-	-
MtrunA17Chr2g0327431	Putative trans-2-enoyl-CoA reductase (NADPH)	-	-	-
MtrunA17Chr2g0327781	Putative ribosomal protein L25/L23	-	-	-
MtrunA17Chr2g0328161	Putative triose-phosphate isomerase	-	-	-
MtrunA17Chr2g0328741	Putative Tim10-like domain superfamily protein	-	-	-
MtrunA17Chr2g0328761	Putative multi antimicrobial extrusion protein	MtMATE66	-	-
MtrunA17Chr2g0331521	Putative proton-dependent oligopeptide transporter family, PTR2 family proton/oligopeptide symporter	MtNPF1.2	-	-
MtrunA17Chr2g0331691	Putative small GTP-binding protein	-	-	-
MtrunA17Chr2g0333191	Putative ribonuclease H-like superfamily, PRO8NT domain, PROCN domain, PROCT domain, MPN	-	-	-
MtrunA17Chr2g0333471	Putative mediator complex subunit 15, KIX domain-containing protein	-	-	-
MtrunA17Chr3g0077391	Putative ribosomal protein S4/S9	-	-	-
MtrunA17Chr3g0077401	hypothetical protein	-	-	-
MtrunA17Chr3g0078641	Putative 18S rRNA (adenine(1779)-N(6)/adenine(1780)-N(6))-dimethyltransferase	-	-	-
MtrunA17Chr3g0079381	Putative pectinesterase	-	-	-
MtrunA17Chr3g0079391	hypothetical protein	-	-	-
MtrunA17Chr3g0079401	Putative pectinesterase	-	-	-
MtrunA17Chr3g0079411	Putative protein kinase RLK-Pelle-LRR-Xb-1 family	-	-	-
MtrunA17Chr3g0080061	Putative nucleic acid-binding protein	-	-	-
MtrunA17Chr3g0080681	putative protein	-	-	-
MtrunA17Chr3g0080891	Putative F-box domain-containing protein	-	-	-
MtrunA17Chr3g0081401	Putative 3-hydroxyindolin-2-one monooxygenase	-	-	-
MtrunA17Chr3g0081411	Putative Transposase-associated domain-containing protein	-	-	-
MtrunA17Chr3g0081741	Putative ribosomal protein S19e	-	-	-
MtrunA17Chr3g0082001	Putative delta(4)-3-oxosteroid 5-beta-reductase	-	-	-
MtrunA17Chr3g0083581	Putative F-box domain, pectin lyase/virulence factor, F-box-like domain superfamily	-	-	-
MtrunA17Chr3g0084121	Putative calcium-dependent channel, 7TM region phosphate	-	-	-
MtrunA17Chr3g0084131	Putative 10TM putative phosphate transporter, cytosolic domain-containing protein	-	-	-
MtrunA17Chr3g0084141	Putative calcium permeable stress-gated cation channel 1 transmembrane domain-containing protein	-	-	-
MtrunA17Chr3g0086511	Putative F-box domain-containing protein	-	-	-
MtrunA17Chr3g0087611	Putative legume lectin domain, concanavalin A-like lectin/glucanase domain superfamily	-	-	-
MtrunA17Chr3g0087811	Putative endo-polygalacturonase	-	-	-
MtrunA17Chr3g0087821	Putative tetratricopeptide-like helical domain superfamily, DYW domain-containing protein	-	-	-
MtrunA17Chr3g0088871	Putative F-box domain, galactose oxidase/kelch, beta-propeller, F-box associated interaction	-	-	-
MtrunA17Chr3g0091771	hypothetical protein	-	-	-
MtrunA17Chr3g0097931	Putative triose phosphate/phosphoenolpyruvate translocator, sugar phosphate transporter	-	-	-
MtrunA17Chr3g0101001	Putative LOG family protein	-	-	-
MtrunA17Chr3g0101901	Putative F-box domain-containing protein	-	-	-
MtrunA17Chr3g0103421	Putative cyclin-dependent protein kinase inhibitor SMR	-	-	-
MtrunA17Chr3g0103431	Putative RNA recognition motif domain, nucleotide-binding alpha-beta plait domain superfamily	-	-	-
MtrunA17Chr3g0103451	Putative DNA helicase	-	-	-
MtrunA17Chr3g0104251	Putative phosphomethylpyrimidine synthase	-	-	-
MtrunA17Chr3g0104871	Putative alpha/beta hydrolase-1, epoxide hydrolase	-	-	-
MtrunA17Chr3g0105871	Putative glutaredoxin, Thioredoxin-like superfamily	-	-	-
MtrunA17Chr3g0109091	Putative plant organelle RNA recognition domain-containing protein	-	-	-
MtrunA17Chr3g0109351	putative protein	-	-	-
MtrunA17Chr3g0109381	putative protein	-	-	-
MtrunA17Chr3g0111131	Putative albumin I chain a	MtLegin5	-	-
MtrunA17Chr3g0111511	Putative phosphotransferase with an alcohol group as acceptor	-	-	-
MtrunA17Chr3g0112111	Putative protein kinase RLK-Pelle-L-LEC family	-	-	-
MtrunA17Chr3g0112171	Putative oxidoreductase	-	-	-
MtrunA17Chr3g0112711	putative protein	-	-	-
MtrunA17Chr3g0113691	Putative ribosomal protein L1	-	-	-
MtrunA17Chr3g0114071	Putative mannosyl-glycoprotein endo-beta-N-acetylglucosaminidase	-	-	-
MtrunA17Chr3g0116541	Putative peptide-methionine (S)-S-oxide reductase	-	-	-
MtrunA17Chr3g0116981	Putative dual-specificity kinase TKL-Pl-4 family	-	-	-
MtrunA17Chr3g0117761	putative protein	-	-	-
MtrunA17Chr3g0118081	Putative oxidoreductase	-	-	-
MtrunA17Chr3g0118291	Putative ribosomal protein L15e	-	-	-
MtrunA17Chr3g0118791	Putative cytochrome-b5 reductase	-	-	-
MtrunA17Chr3g0119311	Putative RNA recognition motif domain, nucleotide-binding alpha-beta plait domain superfamily	-	-	-
MtrunA17Chr3g0119711	putative protein	-	-	-
MtrunA17Chr3g0120381	putative protein	-	-	-
MtrunA17Chr3g0120511	Putative INO80 complex, subunit Ies6 protein	-	-	-
MtrunA17Chr3g0121291	Putative ubiquitinyl hydrolase 1	-	-	-
MtrunA17Chr3g0121341	Putative tetratricopeptide-like helical domain superfamily	-	-	-
MtrunA17Chr3g0122181	Putative Oil body-associated protein	-	-	-
MtrunA17Chr3g0122471	Putative DNA oxidative demethylase, DNA-(apurinic or apyrimidinic site) lyase	-	-	-
MtrunA17Chr3g0122531	Putative rubber elongation factor	-	-	-
MtrunA17Chr3g0122641	Putative ribosomal protein L22/L17	-	-	-
MtrunA17Chr3g0122861	Putative enoyl-CoA hydratase/isomerase, ClpP/crotonase-like domain superfamily	-	-	-
MtrunA17Chr3g0122891	Putative protein Iojap/ribosomal silencing factor RsfS, Nucleotidyltransferase superfamily	-	-	-
MtrunA17Chr3g0124461	Putative CID domain-containing protein	-	-	-
MtrunA17Chr3g0125921	putative protein	-	-	-
MtrunA17Chr3g0126451	putative protein	-	-	-
MtrunA17Chr3g0127481	Putative ribosomal protein L40e	-	-	-
MtrunA17Chr3g0127831	Putative ribosomal protein L12/P1/P2 family	-	-	-
MtrunA17Chr3g0127961	Putative NUDIX hydrolase-like domain superfamily	-	-	-
MtrunA17Chr3g0127971	Putative aldehyde oxidase	-	-	-
MtrunA17Chr3g0128201	Putative ribosomal protein L6	-	-	-
MtrunA17Chr3g0128311	putative protein	-	-	-
MtrunA17Chr3g0128341	Putative sterile alpha motif domain, mitochondrial import inner membrane translocase subunit TIM22	-	-	-
MtrunA17Chr3g0129231	Putative 60S ribosomal protein L6E	-	-	-
MtrunA17Chr3g0129241	putative protein	-	-	-
MtrunA17Chr3g0129281	putative protein	-	-	-
MtrunA17Chr3g0129601	Putative EamA domain-containing protein	-	-	-
MtrunA17Chr3g0129861	Putative ribosomal protein S2	-	-	-
MtrunA17Chr3g0131331	Putative tetratricopeptide-like helical domain superfamily, DYW domain-containing protein	-	-	-
MtrunA17Chr3g0132551	Putative purine permease, plant	-	-	-
MtrunA17Chr3g0132591	Putative protein kinase CAMK-CDPK family	-	-	-
MtrunA17Chr3g0132971	Putative DnaJ domain, Chaperone J-domain superfamily	-	-	-
MtrunA17Chr3g0133211	Putative cyclin domain-containing protein	MtCycD2-1	-	-
MtrunA17Chr3g0136741	Putative protein ENHANCED DISEASE RESISTANCE 2	-	-	-
MtrunA17Chr3g0136861	Putative exosome-associated factor Rrp47/DNA strand repair C1D	-	-	-
MtrunA17Chr3g0137321	Putative Band 7 domain, Flotillin family, Band 7/SPFH domain superfamily	MtFLOT1	-	-
MtrunA17Chr3g0137371	putative protein	-	-	-
MtrunA17Chr3g0137751	Putative L-ascorbate peroxidase	-	-	-
MtrunA17Chr3g0137841	Putative RNA-directed RNA polymerase	-	-	-
MtrunA17Chr3g0138191	putative protein	-	-	-
MtrunA17Chr3g0138281	Putative protein-serine/threonine phosphatase	-	-	-
MtrunA17Chr3g0138501	Putative photosystem II	-	-	-
MtrunA17Chr3g0138631	Putative ribosomal protein L10P	-	-	-
MtrunA17Chr3g0138661	putative protein	-	-	-
MtrunA17Chr3g0139411	putative protein	-	-	-
MtrunA17Chr3g0140091	Putative lactoylglutathione lyase	-	-	-
MtrunA17Chr3g0140491	Putative glycoside hydrolase family 18, catalytic domain, glycoside hydrolase superfamily	-	-	-
MtrunA17Chr3g0140981	putative protein	-	-	-
MtrunA17Chr3g0141251	Putative tetratricopeptide-like helical domain superfamily	-	-	-
MtrunA17Chr3g0143681	putative protein	-	-	-
MtrunA17Chr3g0143691	putative protein	-	-	-
MtrunA17Chr3g0143751	putative protein	-	-	-
MtrunA17Chr3g0143841	Putative ribosome biogenesis protein Bms1/Tsr1	-	-	-
MtrunA17Chr3g0144321	putative protein	-	-	-
MtrunA17Chr3g0144381	Putative mediator of RNA polymerase II transcription subunit 32	-	-	-
MtrunA17Chr3g0145171	Putative codeine 3-O-demethylase	-	-	-
MtrunA17Chr3g0145831	putative protein	-	-	-
MtrunA17Chr3g0145941	Putative GPI inositol-deacylase PGAP1, alpha/Beta hydrolase	-	-	-
MtrunA17Chr3g0146071	Putative histone deacetylase	HDAC-like 4	-	-
MtrunA17Chr4g0000421	putative protein	-	-	-
MtrunA17Chr4g0001181	putative protein	-	-	-
MtrunA17Chr4g0001281	Putative ribosomal protein S12e	-	-	-
MtrunA17Chr4g0002321	Putative ribosomal protein L7/L30	-	-	-
MtrunA17Chr4g0002661	Putative NAD-dependent epimerase/dehydratase, NAD(P)-binding domain superfamily	-	-	-
MtrunA17Chr4g0002711	putative protein	-	-	-
MtrunA17Chr4g0002721	putative protein	-	-	-
MtrunA17Chr4g0003331	putative protein	-	-	-
MtrunA17Chr4g0003791	Putative lysophospholipase	-	-	-
MtrunA17Chr4g0003851	Putative ADP/ATP carrier protein, bacterial type	-	-	-
MtrunA17Chr4g0004541	Putative translation machinery associated TMA7	-	-	-
MtrunA17Chr4g0004551	putative protein	-	-	-
MtrunA17Chr4g0005781	Putative protein-synthesizing GTPase	-	-	-
MtrunA17Chr4g0005941	Putative shikimate O-hydroxycinnamoyltransferase	-	-	-
MtrunA17Chr4g0006191	Putative pyridoxal 5'-phosphate synthase (glutamine hydrolyzing)	-	-	-
MtrunA17Chr4g0009481	Putative ribosomal protein S4/S9	-	-	-
MtrunA17Chr4g0009501	Putative ribosomal protein S4/S9	-	-	-
MtrunA17Chr4g0011261	Putative ribosomal protein S15	-	-	-
MtrunA17Chr4g0015051	Putative NADPH:quinone reductase	-	-	-
MtrunA17Chr4g0015471	Putative photosystem II	-	-	-
MtrunA17Chr4g0016261	Putative NADH:ubiquinone reductase (H(+)-translocating)	-	-	-
MtrunA17Chr4g0019271	Putative F-box domain-containing protein	-	-	-
MtrunA17Chr4g0020201	Putative lactoylglutathione lyase	-	-	-
MtrunA17Chr4g0021091	Putative riboflavin synthase	-	-	-
MtrunA17Chr4g0025071	Putative carboxymethylenebutenolidase	-	-	-
MtrunA17Chr4g0026121	Putative Longin domain, v-SNARE, coiled-coil domain-containing protein	-	-	-
MtrunA17Chr4g0026431	putative protein	-	-	-
MtrunA17Chr4g0026621	Putative peptidylprolyl isomerase	-	-	-
MtrunA17Chr4g0027111	Putative ribosomal protein L24e	-	-	-
MtrunA17Chr4g0027471	Putative F-box domain, leucine-rich repeat domain superfamily, F-box-like domain superfamily	-	-	-
MtrunA17Chr4g0027591	Putative recQ-mediated genome instability protein	-	-	-
MtrunA17Chr4g0028371	Putative C2 domain, phosphoribosyltransferase, C2 domain superfamily	-	-	-
MtrunA17Chr4g0028471	Putative ABC transporter, AAA+ ATPase domain, P-loop containing nucleoside triphosphate hydrolase	-	-	-
MtrunA17Chr4g0028591	Putative P-loop containing nucleoside triphosphate hydrolase	-	-	-
MtrunA17Chr4g0028601	Putative chaperonin Cpn60/TCP-1 family, groEL-like apical domain superfamily	-	-	-
MtrunA17Chr4g0029051	Putative ribosomal protein L11/L12	-	-	-
MtrunA17Chr4g0029191	Putative RNA helicase	-	-	-
MtrunA17Chr4g0030641	Putative ribosomal protein L29/L35	-	-	-
MtrunA17Chr4g0030821	Putative ribosomal protein L25/L23	-	-	-
MtrunA17Chr4g0030851	putative protein	-	-	-
MtrunA17Chr4g0031081	Putative chromatin target of PRMT1 protein	-	-	-
MtrunA17Chr4g0031561	Putative transferase, protein kinase RLK-Pelle-RLCK-VIIa-2 family	-	-	-
MtrunA17Chr4g0032291	Putative Ctr copper transporter	MtCOPT4	-	-
MtrunA17Chr4g0032381	Putative essential protein Yae1	-	-	-
MtrunA17Chr4g0034671	putative protein	-	-	-
MtrunA17Chr4g0035241	Putative F-box domain, galactose oxidase/kelch, beta-propeller, F-box associated interaction	-	-	-
MtrunA17Chr4g0035271	Putative ribosomal protein S25	-	-	-
MtrunA17Chr4g0035481	Putative nascent polypeptide-associated complex NAC domain, NAC A/B domain superfamily	-	-	-
MtrunA17Chr4g0035961	Putative C2 domain, phosphoribosyltransferase, C2 domain superfamily	-	-	-
MtrunA17Chr4g0036091	Putative amidophosphoribosyltransferase	-	-	-
MtrunA17Chr4g0037221	Putative tripeptidyl-peptidase II	-	-	-
MtrunA17Chr4g0037241	Putative Ubiquitin-like domain-containing protein	-	-	-
MtrunA17Chr4g0037721	Putative 50S ribosomal protein L30e	-	-	-
MtrunA17Chr4g0038431	Putative peptidylprolyl isomerase	-	-	-
MtrunA17Chr4g0038461	putative protein	MtLAT52/POE_15	-	-
MtrunA17Chr4g0038771	putative protein	-	-	-
MtrunA17Chr4g0038941	Putative glucan endo-1,3-beta-D-glucosidase	-	-	-
MtrunA17Chr4g0038971	Putative glucan endo-1,3-beta-D-glucosidase	MtBG21	-	-
MtrunA17Chr4g0039551	putative protein	-	-	-
MtrunA17Chr4g0039821	Putative ABC-type xenobiotic transporter	MtABAB13	-	-
MtrunA17Chr4g0040341	Putative mitochondrial carrier protein	-	-	-
MtrunA17Chr4g0040791	Putative protein-synthesizing GTPase	-	-	-
MtrunA17Chr4g0041071	Putative ketol-acid reductoisomerase (NADP(+))	-	-	-
MtrunA17Chr4g0042021	Putative vacuolar protein sorting-associated protein Ist1	-	-	-
MtrunA17Chr4g0042321	Putative nck-associated protein	-	-	-
MtrunA17Chr4g0042951	putative protein	-	-	-
MtrunA17Chr4g0043101	putative protein	-	-	-
MtrunA17Chr4g0043761	Putative DNA-directed RNA polymerase	-	-	-
MtrunA17Chr4g0044571	Putative ribosomal protein S9	-	-	-
MtrunA17Chr4g0044801	Putative cold-regulated protein 27/28	-	-	-
MtrunA17Chr4g0044971	Putative tetratricopeptide-like helical domain superfamily, DYW domain-containing protein	-	-	-
MtrunA17Chr4g0044981	hypothetical protein	-	-	-
MtrunA17Chr4g0045881	Putative formin, FH2 domain-containing protein	-	-	-
MtrunA17Chr4g0047021	Putative ribosomal protein S6e	-	-	-
MtrunA17Chr4g0047431	Putative protein-disulfide reductase	-	-	-
MtrunA17Chr4g0047771	Putative modifying wall lignin-1/2	-	-	-
MtrunA17Chr4g0048081	putative protein	-	-	-
MtrunA17Chr4g0048591	Putative Ubiquitin-like domain-containing protein	-	-	-
MtrunA17Chr4g0049251	Putative CBS domain, CNNM, transmembrane domain-containing protein	-	-	-
MtrunA17Chr4g0049551	Putative protein kinase RLK-Pelle-L-LEC family	-	-	-
MtrunA17Chr4g0049571	Putative alpha crystallin/Hsp20 domain, HSP20-like chaperone	-	-	-
MtrunA17Chr4g0049631	Putative GTD-binding domain, protein FLOURY 1	-	-	-
MtrunA17Chr4g0049721	Putative cysteine alpha-hairpin motif superfamily	-	-	-
MtrunA17Chr4g0050391	putative protein	-	-	-
MtrunA17Chr4g0050471	hypothetical protein	-	-	-
MtrunA17Chr4g0050551	Putative saccharopine dehydrogenase, NADP binding domain, NAD(P)-binding domain superfamily	-	-	-
MtrunA17Chr4g0050721	Putative ribosomal protein L44e	-	-	-
MtrunA17Chr4g0051341	Putative DNA polymerase delta, subunit 4	-	-	-
MtrunA17Chr4g0051401	hypothetical protein	-	-	-
MtrunA17Chr4g0051411	Putative tetrahydroberberine oxidase	-	-	-
MtrunA17Chr4g0051531	Putative tetrahydroberberine oxidase	-	-	-
MtrunA17Chr4g0051931	Putative LSM domain, eukaryotic/archaea-type, LSM domain superfamily protein	-	-	-
MtrunA17Chr4g0052211	Putative ribosomal protein S11	-	-	-
MtrunA17Chr4g0052651	1-Cys peroxiredoxin	-	-	-
MtrunA17Chr4g0052861	Isoflavone 2'-hydroxylase	MtCYP81E7	-	-
MtrunA17Chr4g0052931	Putative NADH:ubiquinone reductase (H(+)-translocating)	-	-	-
MtrunA17Chr4g0053681	Putative tetratricopeptide-like helical domain superfamily, DYW domain-containing protein	-	-	-
MtrunA17Chr4g0053811	Putative ZNF706/superfamily, at2g23090-like, zinc-binding domain-containing protein	-	-	-
MtrunA17Chr4g0053981	putative protein	-	-	-
MtrunA17Chr4g0054201	Putative xyloglucan 6-xylosyltransferase	-	-	-
MtrunA17Chr4g0054411	Putative lysosomal Pro-Xaa carboxypeptidase	-	-	-
MtrunA17Chr4g0054861	Putative transferase, protein kinase RLK-Pelle-RLCK-XII-1 family	-	-	-
MtrunA17Chr4g0055341	Putative ribosomal protein L37ae	-	-	-
MtrunA17Chr4g0055361	Putative casein kinase II, regulatory subunit, casein kinase II subunit beta	-	-	-
MtrunA17Chr4g0055541	putative protein	-	-	-
MtrunA17Chr4g0055631	Putative major sperm protein (MSP)	-	-	-
MtrunA17Chr4g0056331	Putative NADH dehydrogenase [ubiquinone] 1 beta subcomplex subunit 8	-	-	-
MtrunA17Chr4g0057011	putative protein	-	-	-
MtrunA17Chr4g0057861	Putative glyceraldehyde-3-phosphate dehydrogenase (phosphorylating)	-	-	-
MtrunA17Chr4g0057901	Putative nucleoside-diphosphate kinase	-	-	-
MtrunA17Chr4g0058701	Putative galactinol--sucrose galactosyltransferase	-	-	-
MtrunA17Chr4g0059211	Putative ribosomal export protein Nmd3	-	-	-
MtrunA17Chr4g0059241	Putative ribonuclease III	-	-	-
MtrunA17Chr4g0059301	Putative hypoxia induced protein	-	-	-
MtrunA17Chr4g0059441	Putative uracil-DNA glycosylase	-	-	-
MtrunA17Chr4g0059521	Putative oxidoreductase	-	-	-
MtrunA17Chr4g0059621	putative protein	-	-	-
MtrunA17Chr4g0060481	putative protein	-	-	-
MtrunA17Chr4g0061521	Putative mitochondrial import receptor subunit TOM5 viridi	-	-	-
MtrunA17Chr4g0062591	Putative F-box domain-containing protein	-	-	-
MtrunA17Chr4g0063161	putative protein	-	-	-
MtrunA17Chr4g0063281	putative protein	-	-	-
MtrunA17Chr4g0063551	Putative RNA helicase	-	-	-
MtrunA17Chr4g0064511	Putative protein kinase RLK-Pelle-RLCK-IV family	-	-	-
MtrunA17Chr4g0065751	Putative CBS domain, CNNM, transmembrane domain-containing protein	-	-	-
MtrunA17Chr4g0066001	Putative RNA polymerase I specific transcription initiation factor RRN3	-	-	-
MtrunA17Chr4g0066151	Putative UDP-glucuronosyl/UDP-glucosyltransferase, UDP-glycosyltransferase family	-	-	-
MtrunA17Chr4g0066161	putative protein	-	-	-
MtrunA17Chr4g0066201	Putative UDP-glucuronosyl/UDP-glucosyltransferase, UDP-glycosyltransferase family	-	-	-
MtrunA17Chr4g0066511	hypothetical protein	-	-	-
MtrunA17Chr4g0067201	Putative CCAAT-binding factor	-	-	-
MtrunA17Chr4g0067471	Putative Late embryogenesis abundant protein, LEA_3 subgroup	-	-	-
MtrunA17Chr4g0067571	Putative acylpyruvate hydrolase	-	-	-
MtrunA17Chr4g0068181	Putative ribosomal protein L29e	-	-	-
MtrunA17Chr4g0068191	Putative ribosomal protein L29e	-	-	-
MtrunA17Chr4g0068451	Putative 3-hydroxybutyryl-CoA dehydratase	-	-	-
MtrunA17Chr4g0069691	Putative TMEM14 family protein	-	-	-
MtrunA17Chr4g0070651	Putative stress-response A/B barrel domain-containing protein HS1/DABB1	-	-	-
MtrunA17Chr4g0070921	Putative Ecd family protein	-	-	-
MtrunA17Chr4g0071271	putative protein	-	-	-
MtrunA17Chr4g0072031	Putative magnesium protoporphyrin IX methyltransferase	-	-	-
MtrunA17Chr4g0072231	Putative U4/U6.U5 small nuclear ribonucleoprotein 27kDa protein	-	-	-
MtrunA17Chr4g0072361	Putative sm-like protein Lsm6/SmF	-	-	-
MtrunA17Chr4g0072611	Putative xyloglucan:xyloglucosyl transferase	-	-	-
MtrunA17Chr4g0073501	putative protein	-	-	-
MtrunA17Chr4g0074041	Putative ubiquitinyl hydrolase 1	-	-	-
MtrunA17Chr4g0075081	Putative U3 small nucleolar RNA-associated protein	-	-	-
MtrunA17Chr4g0076931	Putative 3-oxoacyl-[acyl-carrier-protein] reductase	-	-	-
MtrunA17Chr5g0393691	Putative histone deacetylase	-	-	-
MtrunA17Chr5g0393701	Putative ribosomal protein S14	-	-	-
MtrunA17Chr5g0393991	Putative DNA-directed RNA polymerase	-	-	-
MtrunA17Chr5g0394881	hypothetical protein	-	-	-
MtrunA17Chr5g0396021	Putative tetratricopeptide-like helical domain superfamily, DYW domain-containing protein	-	-	-
MtrunA17Chr5g0396371	Putative RNA-binding motif protein	-	-	-
MtrunA17Chr5g0397051	Putative cation/H+ exchanger, sodium/solute symporter superfamily	-	-	-
MtrunA17Chr5g0397061	Putative cation/H+ exchanger, sodium/solute symporter superfamily	-	-	-
MtrunA17Chr5g0397121	Putative AAA+ ATPase domain, ATPase, AAA-type, core, AAA ATPase, AAA+ lid domain-containing protein	-	-	-
MtrunA17Chr5g0397131	Putative membrane-associated kinase regulator 2/5	-	-	-
MtrunA17Chr5g0397241	Putative 40S Ribosomal protein S10	-	-	-
MtrunA17Chr5g0397421	Putative glutamate--cysteine ligase	-	-	-
MtrunA17Chr5g0399411	Putative ribosomal protein S12e	-	-	-
MtrunA17Chr5g0399471	Putative ribosomal protein L1	-	-	-
MtrunA17Chr5g0400211	putative protein	-	-	-
MtrunA17Chr5g0400691	Putative malate dehydrogenase	-	-	-
MtrunA17Chr5g0401001	hypothetical protein	-	-	-
MtrunA17Chr5g0401531	putative protein	-	-	-
MtrunA17Chr5g0401641	Putative GH3 family protein	MtGH3.1	-	-
MtrunA17Chr5g0402621	Putative misato Segment II tubulin-like domain, DML1/Misato, tubulin domain-containing protein	-	-	-
MtrunA17Chr5g0402811	putative protein	-	-	-
MtrunA17Chr5g0403201	Putative CAP domain-containing protein	MtCAPE16	-	-
MtrunA17Chr5g0403311	Putative ribosomal protein S4e	-	-	-
MtrunA17Chr5g0403821	Putative tetratricopeptide-like helical domain superfamily	-	-	-
MtrunA17Chr5g0405281	Putative ribosomal protein L2	MtRPuL2B	-	-
MtrunA17Chr5g0405891	Putative S-phase kinase-associated protein	MtASK2	-	-
MtrunA17Chr5g0406121	Putative DNA-directed RNA polymerase	MtNRPB1	-	-
MtrunA17Chr5g0406371	putative protein	-	-	-
MtrunA17Chr5g0406391	putative protein	-	-	-
MtrunA17Chr5g0406401	putative protein	-	-	-
MtrunA17Chr5g0406421	putative protein	-	-	-
MtrunA17Chr5g0406481	putative protein	-	-	-
MtrunA17Chr5g0406511	putative protein	-	-	-
MtrunA17Chr5g0406561	putative protein	-	-	-
MtrunA17Chr5g0406581	hypothetical protein	-	-	-
MtrunA17Chr5g0406601	putative protein	-	-	-
MtrunA17Chr5g0407351	putative protein	-	-	-
MtrunA17Chr5g0407811	Putative ribosomal protein L4/L1e	-	-	-
MtrunA17Chr5g0407921	Putative tetratricopeptide-like helical domain superfamily	-	-	-
MtrunA17Chr5g0407981	Putative phosphoribosylamine--glycine ligase	-	-	-
MtrunA17Chr5g0408141	Putative F-box domain-containing protein	-	-	-
MtrunA17Chr5g0409221	Putative acyl-CoA-binding protein, ACBP	-	-	-
MtrunA17Chr5g0409351	putative protein	-	-	-
MtrunA17Chr5g0410311	Putative eukaryotic rRNA processing	-	-	-
MtrunA17Chr5g0410671	Putative dolichyl-diphosphooligosaccharide--protein glycotransferase	-	-	-
MtrunA17Chr5g0410821	putative protein	-	-	-
MtrunA17Chr5g0411181	Putative DNA-directed RNA polymerase	-	-	-
MtrunA17Chr5g0411191	putative protein	-	-	-
MtrunA17Chr5g0411521	Putative SANT/Myb domain, Homeobox-like domain superfamily protein	-	-	-
MtrunA17Chr5g0411871	Putative cinnamyl-alcohol dehydrogenase	-	-	-
MtrunA17Chr5g0411881	Putative cinnamyl-alcohol dehydrogenase	-	-	-
MtrunA17Chr5g0411931	Putative cinnamyl-alcohol dehydrogenase	-	-	-
MtrunA17Chr5g0412511	Putative serine hydrolase FSH, alpha/Beta hydrolase	-	-	-
MtrunA17Chr5g0413181	Putative ubiE/COQ5 methyltransferase, S-adenosyl-L-methionine-dependent methyltransferase	-	-	-
MtrunA17Chr5g0413191	Putative ubiE/COQ5 methyltransferase, S-adenosyl-L-methionine-dependent methyltransferase	-	-	-
MtrunA17Chr5g0413361	Putative ribosomal protein S27a	-	-	-
MtrunA17Chr5g0413971	Putative Bet v I/Major latex protein	-	-	-
MtrunA17Chr5g0415331	Putative galactosylxylosylprotein 3-beta-galactosyltransferase	-	-	-
MtrunA17Chr5g0417101	Putative ribosomal protein L34Ae	-	-	-
MtrunA17Chr5g0418201	Putative isopentenyl phosphate kinase	-	-	-
MtrunA17Chr5g0418241	Putative Cell division topological specificity factor MinE	-	-	-
MtrunA17Chr5g0418351	putative protein	-	-	-
MtrunA17Chr5g0418801	hypothetical protein	-	-	-
MtrunA17Chr5g0419471	Putative protein SPIRAL1	-	-	-
MtrunA17Chr5g0423771	Putative modifying wall lignin-1/2	-	-	-
MtrunA17Chr5g0423841	Putative glycosidase	-	-	-
MtrunA17Chr5g0425991	putative protein	-	-	-
MtrunA17Chr5g0426491	Putative leucine-rich repeat domain superfamily	-	-	-
MtrunA17Chr5g0427371	Putative DnaJ domain, Chaperone J-domain superfamily	-	-	-
MtrunA17Chr5g0427981	hypothetical protein	-	-	-
MtrunA17Chr5g0429501	putative protein	-	-	-
MtrunA17Chr5g0429581	Putative glucan 1,3-beta-glucosidase	-	-	-
MtrunA17Chr5g0429691	Putative F-box domain, galactose oxidase/kelch, beta-propeller, F-box associated interaction	-	-	-
MtrunA17Chr5g0429701	Putative F-box domain-containing protein	-	-	-
MtrunA17Chr5g0429891	Putative carbohydrate/purine kinase, PfkB, carbohydrate kinase PfkB, ribokinase, inositol 3-kinase	-	-	-
MtrunA17Chr5g0431321	hypothetical protein	-	-	-
MtrunA17Chr5g0432231	putative protein	-	-	-
MtrunA17Chr5g0433261	Putative LRAT domain-containing protein	-	-	-
MtrunA17Chr5g0434611	hypothetical protein	-	-	-
MtrunA17Chr5g0435201	putative protein	-	-	-
MtrunA17Chr5g0436331	Putative ribosomal protein L35A	-	-	-
MtrunA17Chr5g0436791	Putative ribosomal protein L10P	-	-	-
MtrunA17Chr5g0436801	hypothetical protein	-	-	-
MtrunA17Chr5g0436991	Putative cytochrome P450	-	-	-
MtrunA17Chr5g0437001	Putative cytochrome P450	-	-	-
MtrunA17Chr5g0440251	Putative aldehyde oxidase	-	-	-
MtrunA17Chr5g0440651	Putative adenylate kinase	-	-	-
MtrunA17Chr5g0441161	Putative translation elongation factor EF1B/ribosomal protein S6	-	-	-
MtrunA17Chr5g0442191	Putative RNA helicase	-	-	-
MtrunA17Chr5g0442361	putative protein	-	-	-
MtrunA17Chr5g0442931	Putative ribosomal protein 50S-L18Ae/60S-L20/60S-L18A	-	-	-
MtrunA17Chr5g0442961	Putative ribosomal export protein Nmd3	-	-	-
MtrunA17Chr5g0443411	Putative protodermal factor 1	-	-	-
MtrunA17Chr5g0444311	Putative F-box domain, FBD domain, leucine-rich repeat domain superfamily	-	-	-
MtrunA17Chr5g0444321	Putative leucine-rich repeat domain superfamily	-	-	-
MtrunA17Chr5g0444711	Putative transferase	-	-	-
MtrunA17Chr5g0444921	Putative indole-3-acetate O-methyltransferase	-	-	-
MtrunA17Chr5g0447461	Putative ribosomal protein S26e	-	-	-
MtrunA17Chr5g0448231	putative protein	-	-	-
MtrunA17Chr5g0448401	hypothetical protein	-	-	-
MtrunA17Chr5g0448411	Putative chlorophyll A-B binding protein	-	-	-
MtrunA17Chr6g0449891	Putative triose phosphate/phosphoenolpyruvate translocator, sugar phosphate transporter	-	-	-
MtrunA17Chr6g0450081	Putative small GTP-binding protein	-	-	-
MtrunA17Chr6g0450131	putative protein	-	-	-
MtrunA17Chr6g0450751	putative protein	-	-	-
MtrunA17Chr6g0452981	hypothetical protein	-	-	-
MtrunA17Chr6g0455571	Putative GDP-fucose protein O-fucosyltransferase	-	-	-
MtrunA17Chr6g0457261	Putative ribosomal protein L30/YlxQ	-	-	-
MtrunA17Chr6g0457611	Putative neoxanthin synthase	-	-	-
MtrunA17Chr6g0458111	Putative protein-synthesizing GTPase	-	-	-
MtrunA17Chr6g0459941	Putative F-box domain, galactose oxidase/kelch, beta-propeller, F-box associated interaction	-	-	-
MtrunA17Chr6g0460091	Putative neoxanthin synthase	MtABA4	-	-
MtrunA17Chr6g0460791	Putative C2 domain, phosphoribosyltransferase, C2 domain superfamily	-	-	-
MtrunA17Chr6g0461321	Putative Thioredoxin domain, 5'-adenylylsulfate reductase-like 5/7	-	-	-
MtrunA17Chr6g0461471	Putative galactose-1-phosphate uridyl transferase, class I, HIT-like superfamily	-	-	-
MtrunA17Chr6g0462211	hypothetical protein	-	-	-
MtrunA17Chr6g0464051	Putative protein FAM32A	-	-	-
MtrunA17Chr6g0465521	Putative F-box-like domain superfamily protein	-	-	-
MtrunA17Chr6g0466341	Putative F-box-like domain superfamily protein	-	-	-
MtrunA17Chr6g0466921	Putative F-box domain-containing protein	-	-	-
MtrunA17Chr6g0468501	Putative fibrillarin, S-adenosyl-L-methionine-dependent methyltransferase	-	-	-
MtrunA17Chr6g0468511	Putative multi antimicrobial extrusion protein	MtMATE10	-	-
MtrunA17Chr6g0477821	Putative sm-like protein Lsm7/SmG	-	-	-
MtrunA17Chr6g0478501	Putative aldose 1-epimerase	-	-	-
MtrunA17Chr6g0480561	Putative very-long-chain 3-oxoacyl-CoA synthase	-	-	-
MtrunA17Chr6g0482021	Putative proteinase inhibitor I3, Kunitz legume, kunitz inhibitor STI-like superfamily	MtKunitz17	-	-
MtrunA17Chr6g0482941	Putative beta-glucosidase	-	-	-
MtrunA17Chr6g0483601	putative protein	-	-	-
MtrunA17Chr6g0483761	putative protein	-	-	-
MtrunA17Chr6g0484591	Putative SNARE-complex protein Syntaxin-18	-	-	-
MtrunA17Chr6g0484891	Putative ribosomal protein S7e	-	-	-
MtrunA17Chr6g0485611	Putative F-box associated interaction domain, F-box-like domain superfamily	-	-	-
MtrunA17Chr6g0486061	Putative DNA-directed RNA polymerase	-	-	-
MtrunA17Chr6g0487071	Putative hexokinase	-	-	-
MtrunA17Chr6g0487951	Putative ribosomal protein L31e	-	-	-
MtrunA17Chr6g0488671	Putative cation transporter	-	-	-
MtrunA17Chr6g0488911	Putative phosphoglucan, water dikinase	-	-	-
MtrunA17Chr7g0214801	Putative heparan-alpha-glucosaminide N-acetyltransferase	-	-	-
MtrunA17Chr7g0214811	hypothetical protein	-	-	-
MtrunA17Chr7g0215831	Putative ribosomal protein L32e	-	-	-
MtrunA17Chr7g0216471	Putative phosphotransferase with a phosphate group as acceptor	-	-	-
MtrunA17Chr7g0217311	Putative gibberellin regulated protein	MtGASA21	-	-
MtrunA17Chr7g0217321	Putative E3 ubiquitin-protein ligase MARCH	-	-	-
MtrunA17Chr7g0217601	putative protein	MtPSY11	-	-
MtrunA17Chr7g0218611	Putative cytochrome P450	-	-	-
MtrunA17Chr7g0218951	Putative F-box domain-containing protein	-	-	-
MtrunA17Chr7g0220391	Putative 1-phosphatidylinositol 4-kinase	-	-	-
MtrunA17Chr7g0222871	Putative leucine-rich repeat-containing, plant-type, leucine-rich repeat domain superfamily	-	-	-
MtrunA17Chr7g0223851	Putative Heat shock protein 70 family	-	-	-
MtrunA17Chr7g0223891	Putative protein BRAWNIN	-	-	-
MtrunA17Chr7g0224411	Putative 50S ribosomal protein L30e	-	-	-
MtrunA17Chr7g0225351	hypothetical protein	-	-	-
MtrunA17Chr7g0231041	putative protein	-	-	-
MtrunA17Chr7g0232501	putative protein	-	-	-
MtrunA17Chr7g0233921	putative protein	-	-	-
MtrunA17Chr7g0234631	Putative ribosomal protein L32e	-	-	-
MtrunA17Chr7g0235861	Putative F-box domain-containing protein	-	-	-
MtrunA17Chr7g0237701	Putative ribosomal protein L7/L30	-	-	-
MtrunA17Chr7g0239031	hypothetical protein	-	-	-
MtrunA17Chr7g0239141	putative protein	-	-	-
MtrunA17Chr7g0240531	Putative glutathione transferase	-	-	-
MtrunA17Chr7g0241691	putative protein	-	-	-
MtrunA17Chr7g0241891	Putative ribosomal protein S4/S9	-	-	-
MtrunA17Chr7g0243511	Putative tetratricopeptide-like helical domain superfamily	-	-	-
MtrunA17Chr7g0244661	Putative plant non-specific lipid-transfer protein/Par allergen	MtnsLTP32	-	-
MtrunA17Chr7g0245261	putative protein	-	-	-
MtrunA17Chr7g0245561	Putative phosphotransferase (phosphomutase)	-	-	-
MtrunA17Chr7g0245741	Putative (3R)-2'-hydroxyisoflavanone reductase	MtVRC6	-	-
MtrunA17Chr7g0245811	putative protein	-	-	-
MtrunA17Chr7g0246231	putative protein	-	-	-
MtrunA17Chr7g0246991	putative protein	-	-	-
MtrunA17Chr7g0247301	hypothetical protein	-	-	-
MtrunA17Chr7g0247311	Putative ribosomal protein L2	-	-	-
MtrunA17Chr7g0247431	Putative AT-hook motif nuclear-localized protein	-	-	-
MtrunA17Chr7g0247531	Putative bowman-Birk type proteinase inhibitor	MtBBPI11	-	-
MtrunA17Chr7g0248941	hypothetical protein	-	-	-
MtrunA17Chr7g0249331	Putative Seipin family protein	-	-	-
MtrunA17Chr7g0249381	putative protein	-	-	-
MtrunA17Chr7g0249521	Putative chloroplast protein import component Tic20	-	-	-
MtrunA17Chr7g0250541	Putative hyaluronan/mRNA-binding protein	-	-	-
MtrunA17Chr7g0251111	putative protein	-	-	-
MtrunA17Chr7g0251251	putative protein	-	-	-
MtrunA17Chr7g0253191	Putative YTH domain-containing protein	-	-	-
MtrunA17Chr7g0253541	Putative transferase	-	-	-
MtrunA17Chr7g0254871	hypothetical protein	-	-	-
MtrunA17Chr7g0254961	Putative small monomeric GTPase	-	-	-
MtrunA17Chr7g0255571	Putative probable metalloprotease EGY1	-	-	-
MtrunA17Chr7g0256491	Putative DNA-directed RNA polymerase	-	-	-
MtrunA17Chr7g0257691	putative protein	-	-	-
MtrunA17Chr7g0258311	Putative leucine-rich repeat-containing, plant-type, leucine-rich repeat domain superfamily	-	-	-
MtrunA17Chr7g0258441	Putative mitochondrial import inner membrane translocase subunit TIM22	-	-	-
MtrunA17Chr7g0258651	Putative oxidoreductase	-	-	-
MtrunA17Chr7g0259681	Putative mRNA (guanine-N(7)-)-methyltransferase	-	-	-
MtrunA17Chr7g0260751	Putative prenylated rab acceptor PRA1	-	-	-
MtrunA17Chr7g0261211	hypothetical protein	-	-	-
MtrunA17Chr7g0261231	Putative ABC-type phosphate transporter	MtPT12	-	-
MtrunA17Chr7g0261941	Putative ribosomal protein L14P	-	-	-
MtrunA17Chr7g0261981	Putative ABC-type xenobiotic transporter	MtABCG57	-	-
MtrunA17Chr7g0263251	Putative ribosomal protein L44e	-	-	-
MtrunA17Chr7g0263521	Putative protein kinase RLK-Pelle-RLCK-VIIa-1 family	-	-	-
MtrunA17Chr7g0264111	Putative major intrinsic protein	-	-	-
MtrunA17Chr7g0264621	Putative glucomannan 4-beta-mannosyltransferase	-	-	-
MtrunA17Chr7g0264771	Putative protein-tyrosine-phosphatase	-	-	-
MtrunA17Chr7g0265741	Putative phosphopyruvate hydratase	-	-	-
MtrunA17Chr7g0266031	Putative protein kinase AGC-RSK-2 family	-	-	-
MtrunA17Chr7g0266381	Putative F-box-like domain superfamily protein	-	-	-
MtrunA17Chr7g0266391	putative protein	-	-	-
MtrunA17Chr7g0266661	Putative ribosomal protein L40e	-	-	-
MtrunA17Chr7g0267721	putative protein	-	-	-
MtrunA17Chr7g0267861	Putative ribosomal protein S19/S15	-	-	-
MtrunA17Chr7g0268431	Putative ribosomal protein S5/S7	-	-	-
MtrunA17Chr7g0269371	Putative 2-acylglycerol O-acyltransferase	-	-	-
MtrunA17Chr7g0269451	Putative ribosomal protein L18e	-	-	-
MtrunA17Chr7g0269621	Putative 60S ribosomal protein L19	-	-	-
MtrunA17Chr7g0269851	Putative fungal lipase-like domain, alpha/Beta hydrolase, phospholipase A1 PLIP1/2/3	-	-	-
MtrunA17Chr7g0270321	putative protein	-	-	-
MtrunA17Chr7g0270531	S-adenosylmethionine synthase	-	-	-
MtrunA17Chr7g0270761	Putative Two pore domain potassium channel, EF-hand domain pair, EF-Hand 1, calcium-binding protein	-	-	-
MtrunA17Chr7g0270821	Putative glycoside hydrolase, family 28, pectin lyase/virulence factor	-	-	-
MtrunA17Chr7g0271041	Putative cathepsin B	-	-	-
MtrunA17Chr7g0272081	Putative CST complex subunit Ten1, animal and plant type protein	-	-	-
MtrunA17Chr7g0272321	Putative ribosomal protein L22e	-	-	-
MtrunA17Chr7g0272381	Putative ribosomal protein L18e	-	-	-
MtrunA17Chr7g0272631	Putative DNA (cytosine-5-)-methyltransferase	-	-	-
MtrunA17Chr7g0272741	Putative Zinc finger, RanBP2-type	-	-	-
MtrunA17Chr7g0273041	Putative nepenthesin	-	-	-
MtrunA17Chr7g0273571	Putative superoxide dismutase	MtCytoCu/ZnSOD	-	-
MtrunA17Chr7g0273831	Putative ribosomal protein S24e	-	-	-
MtrunA17Chr7g0274241	Putative tetratricopeptide-like helical domain superfamily, ankyrin repeat-containing	-	-	-
MtrunA17Chr7g0274391	Putative F-box domain-containing protein	-	-	-
MtrunA17Chr7g0276131	Putative ribosomal protein L12/P1/P2 family	-	-	-
MtrunA17Chr7g0276601	Putative nucleolar protein	-	-	-
MtrunA17Chr8g0334411	Putative cyclin-dependent protein kinase inhibitor SMR11/SMR16	-	-	-
MtrunA17Chr8g0334581	Putative transmembrane protein GPR107/GPR108	-	-	-
MtrunA17Chr8g0335791	Putative nucleoside-diphosphate kinase	-	-	-
MtrunA17Chr8g0336121	Putative ribosomal protein L37ae	-	-	-
MtrunA17Chr8g0336851	Putative deacetoxyvindoline 4-hydroxylase	-	-	-
MtrunA17Chr8g0337781	Putative knottin, scorpion toxin-like superfamily	MtPDF46	-	-
MtrunA17Chr8g0337911	Putative Ubiquitin-like domain-containing protein	-	-	-
MtrunA17Chr8g0339111	Putative ribosomal protein S8e	-	-	-
MtrunA17Chr8g0340771	Putative protein-synthesizing GTPase	-	-	-
MtrunA17Chr8g0341511	Putative ribosomal protein L28e	-	-	-
MtrunA17Chr8g0342571	putative protein	-	-	-
MtrunA17Chr8g0342681	Putative nucleolar GTP-binding protein	-	-	-
MtrunA17Chr8g0343101	putative protein	-	-	-
MtrunA17Chr8g0345061	Putative nagB/RpiA transferase, translation initiation factor eIF-2B subunit alpha	-	-	-
MtrunA17Chr8g0345651	Putative U3 snoRNP protein/Ribosome production factor 1	-	-	-
MtrunA17Chr8g0345831	Putative flavanone 3-dioxygenase	-	-	-
MtrunA17Chr8g0347291	putative protein	-	-	-
MtrunA17Chr8g0347301	putative protein	-	-	-
MtrunA17Chr8g0348001	putative protein	-	-	-
MtrunA17Chr8g0348371	putative protein	-	-	-
MtrunA17Chr8g0351591	hypothetical protein	-	-	-
MtrunA17Chr8g0351631	Putative 4-hydroxy-tetrahydrodipicolinate synthase	-	-	-
MtrunA17Chr8g0352031	Putative mitochondrial carrier protein	-	-	-
MtrunA17Chr8g0352311	Putative carotenoid oxygenase	-	-	-
MtrunA17Chr8g0352341	Putative ribosomal protein L32e	-	-	-
MtrunA17Chr8g0353791	Putative cilia- and flagella-associated protein 20/CFAP20DC	-	-	-
MtrunA17Chr8g0353951	Putative 2-hydroxyisoflavanone dehydratase, Carboxylesterase	-	-	-
MtrunA17Chr8g0355231	Putative vacuolar protein sorting protein 36, GLUE	-	-	-
MtrunA17Chr8g0355301	Putative BURP domain-containing protein	-	-	-
MtrunA17Chr8g0355311	Putative BURP domain-containing protein	-	-	-
MtrunA17Chr8g0355741	Putative Bet v I/Major latex protein	-	-	-
MtrunA17Chr8g0355881	putative protein	-	-	-
MtrunA17Chr8g0355961	Putative geraniol 8-hydroxylase	-	-	-
MtrunA17Chr8g0356221	Putative CTP synthase (glutamine hydrolyzing)	-	-	-
MtrunA17Chr8g0357951	Putative ribosomal protein S4e	-	-	-
MtrunA17Chr8g0358341	putative protein	-	-	-
MtrunA17Chr8g0360531	putative protein	-	-	-
MtrunA17Chr8g0360621	Putative rab3-GAP regulatory subunit, WD40-repeat-containing domain superfamily	-	-	-
MtrunA17Chr8g0363951	Putative FBD domain, leucine-rich repeat domain superfamily	-	-	-
MtrunA17Chr8g0364511	hypothetical protein	-	-	-
MtrunA17Chr8g0365351	Putative 23S rRNA (adenine(2503)-C(2))-methyltransferase	-	-	-
MtrunA17Chr8g0365371	hypothetical protein	-	-	-
MtrunA17Chr8g0365411	Putative nucleic acid-binding protein	-	-	-
MtrunA17Chr8g0365441	Putative carbonic anhydrase	-	-	-
MtrunA17Chr8g0366381	Putative dolichyl-phosphate beta-D-mannosyltransferase	-	-	-
MtrunA17Chr8g0367171	Putative 23S rRNA (guanosine(2251)-2'-O)-methyltransferase	-	-	-
MtrunA17Chr8g0367411	Putative plant methyltransferase dimerisation, O-methyltransferase COMT-type	-	-	-
MtrunA17Chr8g0367751	Putative guanylate-binding protein/Atlastin	-	-	-
MtrunA17Chr8g0369311	Putative ubiquitin-conjugating enzyme E2, ubiquitin-conjugating enzyme/RWD	-	-	-
MtrunA17Chr8g0369621	Putative MFS transporter superfamily	-	-	-
MtrunA17Chr8g0369871	Putative 1-acylglycerophosphocholine O-acyltransferase	-	-	-
MtrunA17Chr8g0370551	putative protein	-	-	-
MtrunA17Chr8g0371451	Putative F-box-like domain superfamily protein	-	-	-
MtrunA17Chr8g0372131	Putative V-ATPase proteolipid subunit, F/V-ATP synthase subunit C superfamily	-	-	-
MtrunA17Chr8g0372481	Putative Oxidoreductase-like domain-containing protein	-	-	-
MtrunA17Chr8g0372531	Putative mitochondrial carrier protein	-	-	-
MtrunA17Chr8g0372541	putative protein	-	-	-
MtrunA17Chr8g0372611	Putative ribosomal protein S17/S11	-	-	-
MtrunA17Chr8g0373321	Putative lysine methyltransferase, S-adenosyl-L-methionine-dependent methyltransferase	-	-	-
MtrunA17Chr8g0374611	Putative ribosomal protein L25	-	-	-
MtrunA17Chr8g0375071	putative protein	-	-	-
MtrunA17Chr8g0375841	Putative ribosomal protein S17e	-	-	-
MtrunA17Chr8g0375961	Putative ribosomal protein S17e	-	-	-
MtrunA17Chr8g0376611	Putative major facilitator, sugar transporter, major facilitator superfamily	-	-	-
MtrunA17Chr8g0377301	Putative ribosomal protein L22/L17	-	-	-
MtrunA17Chr8g0377361	Putative NADH-ubiquinone oxidoreductase 11kDa subunit	-	-	-
MtrunA17Chr8g0378431	Putative S-adenosyl-L-methionine-dependent methyltransferase	-	-	-
MtrunA17Chr8g0379621	Putative FAS1 domain-containing protein	-	-	-
MtrunA17Chr8g0380171	putative protein	-	-	-
MtrunA17Chr8g0380401	Putative small monomeric GTPase	-	-	-
MtrunA17Chr8g0380421	putative protein	-	-	-
MtrunA17Chr8g0380431	Putative YTH domain-containing protein	-	-	-
MtrunA17Chr8g0380761	Putative 2-hydroxy-3-oxopropionate reductase	-	-	-
MtrunA17Chr8g0381031	Putative amino acid/polyamine transporter I, cationic amino acid transporter	-	-	-
MtrunA17Chr8g0381531	Putative 60S acidic ribosomal protein P3	-	-	-
MtrunA17Chr8g0382281	Putative annexin	-	-	-
MtrunA17Chr8g0382521	putative protein	-	-	-
MtrunA17Chr8g0382541	putative protein	-	-	-
MtrunA17Chr8g0382551	putative protein	-	-	-
MtrunA17Chr8g0382791	Putative 16S/18S rRNA aminocarboxypropyltransferase Tsr3	-	-	-
MtrunA17Chr8g0383131	Putative 60S ribosomal protein L6E	-	-	-
MtrunA17Chr8g0383391	Putative like-Sm (LSM) domain containing protein, LSm4/SmD1/SmD3	-	-	-
MtrunA17Chr8g0384401	putative protein	-	-	-
MtrunA17Chr8g0385971	Putative protein-serine/threonine kinase CMGC-CDK-CRK7-CDK9 family	-	-	-
MtrunA17Chr8g0387541	Putative protein-serine/threonine phosphatase	-	-	-
MtrunA17Chr8g0387641	Putative AAA+ ATPase domain, ATPase, AAA-type, core, AAA ATPase, AAA+ lid domain-containing protein	-	-	-
MtrunA17Chr8g0388151	Putative F-box domain-containing protein	-	-	-
MtrunA17Chr8g0388791	putative protein	-	-	-
MtrunA17Chr8g0388991	Putative protein kinase RLK-Pelle-LRR-III family	-	-	-
MtrunA17Chr8g0389821	Putative hexokinase	-	-	-
MtrunA17Chr8g0390671	putative protein	-	-	-
MtrunA17Chr8g0391501	hypothetical protein	-	-	-
MtrunA17Chr8g0391761	Putative ribosomal protein S5	-	-	-

## Sheet: S5
Supplementary Table S5. 3,728 genes whose expression is down-regulated by PEG treatment.
Gene	Annotation	Cluster
MtrunA17Chr0c04g0492031	Putative protein kinase RLK-Pelle-SD-2b family	5
MtrunA17Chr1g0146931	Putative IQ motif, EF-hand binding protein	5
MtrunA17Chr1g0149161	putative protein	5
MtrunA17Chr1g0151401	Putative alkaline ceramidase	5
MtrunA17Chr1g0152341	putative protein	5
MtrunA17Chr1g0152851	Putative gibberellin regulated protein	5
MtrunA17Chr1g0155291	putative protein	5
MtrunA17Chr1g0157131	Putative protein kinase CAMK-CDPK family	5
MtrunA17Chr1g0166191	Putative very-long-chain 3-oxoacyl-CoA synthase	5
MtrunA17Chr1g0181271	Putative ribonuclease H domain-containing protein	5
MtrunA17Chr1g0192121	Putative NAD(P)H oxidase (H(2)O(2)-forming)	5
MtrunA17Chr1g0193011	Putative inositol 3-alpha-galactosyltransferase	5
MtrunA17Chr1g0195661	Putative universal stress protein A family	5
MtrunA17Chr1g0201901	putative protein	5
MtrunA17Chr1g0209261	putative protein	5
MtrunA17Chr1g0212291	Putative aluminum-activated malate transporter	5
MtrunA17Chr2g0280401	Putative transmembrane protein TauE	5
MtrunA17Chr2g0290071	hypothetical protein	5
MtrunA17Chr2g0291501	Putative protein kinase RLK-Pelle-LRR-VIII-1 family	5
MtrunA17Chr2g0292111	Putative peroxidase	5
MtrunA17Chr2g0292121	putative protein	5
MtrunA17Chr2g0294721	Putative glycoside hydrolase, family 19, catalytic, Lysozyme-like domain superfamily	5
MtrunA17Chr2g0311741	Putative deacetoxyvindoline 4-hydroxylase	5
MtrunA17Chr2g0320801	Putative transcription factor C3H family	5
MtrunA17Chr2g0323551	putative protein	5
MtrunA17Chr2g0328381	Putative transcription factor GRAS family	5
MtrunA17Chr2g0328661	putative protein	5
MtrunA17Chr2g0332831	putative protein	5
MtrunA17Chr3g0102831	putative protein	5
MtrunA17Chr3g0103031	Putative chromatin remodeling & transcription regulator BTB-POZ family	5
MtrunA17Chr3g0109841	Putative sucrose synthase	5
MtrunA17Chr3g0117991	Putative DCC1-like thiol-disulfide oxidoreductase family, Thioredoxin-like superfamily	5
MtrunA17Chr3g0121671	Putative major facilitator, sugar transporter, major facilitator superfamily	5
MtrunA17Chr3g0125811	Putative transcription factor GRAS family	5
MtrunA17Chr3g0125911	Putative alcohol dehydrogenase	5
MtrunA17Chr3g0125961	Putative alcohol dehydrogenase	5
MtrunA17Chr3g0125971	hypothetical protein	5
MtrunA17Chr3g0128631	Putative probable zinc-ribbon domain, plant, protein enhanced disease resistance 4	5
MtrunA17Chr3g0130741	Putative nepenthesin	5
MtrunA17Chr3g0132001	Putative omega-hydroxypalmitate O-feruloyl transferase	5
MtrunA17Chr3g0134101	Putative transferase	5
MtrunA17Chr3g0138931	Putative P-type H(+)-exporting transporter	5
MtrunA17Chr3g0141091	Putative transcription factor bHLH family	5
MtrunA17Chr3g0141651	Putative CBS domain-containing protein	5
MtrunA17Chr4g0003281	Putative glucan endo-1,3-beta-D-glucosidase	5
MtrunA17Chr4g0005991	Putative transferase	5
MtrunA17Chr4g0028071	Putative transcription factor bHLH family	5
MtrunA17Chr4g0032181	Putative oxidoreductase	5
MtrunA17Chr4g0041811	Putative Phytocyanin domain, cupredoxin	5
MtrunA17Chr4g0045011	Putative PLAC8 motif-containing protein	5
MtrunA17Chr4g0047231	putative protein	5
MtrunA17Chr4g0052411	Putative peptidase M41, AAA+ ATPase domain, ATPase, AAA-type, core, peptidase, FtsH	5
MtrunA17Chr4g0053331	Putative caffeoyl-CoA O-methyltransferase	5
MtrunA17Chr4g0056391	Putative bifunctional inhibitor/plant lipid transfer protein/seed storage helical	5
MtrunA17Chr4g0057651	Putative EF-hand domain-containing protein	5
MtrunA17Chr4g0060201	Putative alpha crystallin/Hsp20 domain, HSP20-like chaperone	5
MtrunA17Chr4g0071811	Putative transcription factor C2C2-CO-like family	5
MtrunA17Chr4g0072241	Putative ribulose-bisphosphate carboxylase	5
MtrunA17Chr4g0072911	Putative protein glutamine dumper	5
MtrunA17Chr5g0397261	Putative mitogen-activated protein kinase CMGC-MAPK family	5
MtrunA17Chr5g0402331	Putative EF-hand domain-containing protein	5
MtrunA17Chr5g0404721	Putative peroxidase	5
MtrunA17Chr5g0406071	putative protein	5
MtrunA17Chr5g0408251	Putative EF-hand domain-containing protein	5
MtrunA17Chr5g0415631	Putative TIR domain-containing protein	5
MtrunA17Chr5g0417321	Putative ribonuclease T(2)	5
MtrunA17Chr5g0419851	Putative salicylate carboxymethyltransferase	5
MtrunA17Chr5g0430501	Putative mitogen-activated protein kinase kinase kinase STE-STE11 family	5
MtrunA17Chr5g0431461	Putative cytochrome P450	5
MtrunA17Chr5g0433241	Putative AMP-dependent synthetase/ligase, AMP-binding, AMP-binding enzyme domain, ANL	5
MtrunA17Chr5g0440291	Putative alpha crystallin/Hsp20 domain, HSP20-like chaperone	5
MtrunA17Chr5g0440311	Putative alpha crystallin/Hsp20 domain, HSP20-like chaperone	5
MtrunA17Chr5g0444651	Putative cytochrome b561 and DOMON domain-containing protein	5
MtrunA17Chr6g0458931	Putative amino acid transporter, transmembrane domain-containing protein	5
MtrunA17Chr6g0462551	Putative isoflavone 7-O-glucosyltransferase	5
MtrunA17Chr6g0468481	putative protein	5
MtrunA17Chr6g0483131	Putative NT-type C2 domain, protein PLASTID MOVEMENT IMPAIRED 1	5
MtrunA17Chr6g0485851	Putative ABI family protein	5
MtrunA17Chr7g0217051	Putative O-acyltransferase, WSD1, O-acyltransferase WSD1	5
MtrunA17Chr7g0223401	Putative EF-hand domain-containing protein	5
MtrunA17Chr7g0225531	Putative cytochrome P450	5
MtrunA17Chr7g0226571	Putative sieve element occlusion	5
MtrunA17Chr7g0233081	Putative EF-hand domain-containing protein	5
MtrunA17Chr7g0234641	Putative protein kinase AGC-RSK-2 family	5
MtrunA17Chr7g0238251	putative protein	5
MtrunA17Chr7g0239341	putative protein	5
MtrunA17Chr7g0239651	putative protein	5
MtrunA17Chr7g0256291	putative protein	5
MtrunA17Chr7g0261151	Putative transcription factor AP2-EREBP family	5
MtrunA17Chr7g0263981	Putative FAS1 domain-containing protein	5
MtrunA17Chr7g0271211	Putative superoxide dismutase	5
MtrunA17Chr7g0272061	Putative protein-serine/threonine phosphatase	5
MtrunA17Chr7g0272141	Putative pectinesterase	5
MtrunA17Chr7g0273081	Putative transcription factor bHLH family	5
MtrunA17Chr7g0275291	Putative alpha-L-fucosidase	5
MtrunA17Chr7g0276061	putative protein	5
MtrunA17Chr8g0344431	Protein NEGATIVE GRAVITROPIC RESPONSE OF ROOTS	5
MtrunA17Chr8g0351681	Putative EF-hand domain-containing protein	5
MtrunA17Chr8g0352221	Putative TIR domain, P-loop containing nucleoside triphosphate hydrolase	5
MtrunA17Chr8g0358821	Putative protein kinase RLK-Pelle-DLSV family	5
MtrunA17Chr8g0376101	putative protein	5
MtrunA17Chr8g0389771	Putative pectinesterase	5
MtrunA17Chr8g0391931	Putative MACPF domain-containing protein CAD1/NSL1	5
MtrunA17Chr0c01g0489401	Putative importin-beta domain-containing protein	6
MtrunA17Chr0c03g0490011	Putative F-box domain, FBD domain, leucine-rich repeat domain superfamily	6
MtrunA17Chr0c05g0492131	Putative P-type phospholipid transporter	6
MtrunA17Chr0c12g0493661	Putative glucosylceramidase	6
MtrunA17Chr1g0146161	Putative major intrinsic protein	6
MtrunA17Chr1g0146441	Putative tyrosine--tRNA ligase	6
MtrunA17Chr1g0146501	Putative GDP-fucose protein O-fucosyltransferase	6
MtrunA17Chr1g0146771	Putative transcription factor WD40-like family	6
MtrunA17Chr1g0146781	hypothetical protein	6
MtrunA17Chr1g0146801	Putative Ubiquitin-like domain-containing protein	6
MtrunA17Chr1g0146921	putative protein	6
MtrunA17Chr1g0147121	Putative [Histone H3]-lysine(4) N-trimethyltransferase transcription regulator PHD family	6
MtrunA17Chr1g0147341	Putative DNA-directed DNA polymerase	6
MtrunA17Chr1g0147741	hypothetical protein	6
MtrunA17Chr1g0147751	Putative DNA topoisomerase	6
MtrunA17Chr1g0147831	hypothetical protein	6
MtrunA17Chr1g0147851	putative protein	6
MtrunA17Chr1g0147931	Putative pentatricopeptide repeat-containing protein	6
MtrunA17Chr1g0148121	Putative ABC-type Cd(2+) transporter	6
MtrunA17Chr1g0148391	Putative glucan endo-1,3-beta-D-glucosidase	6
MtrunA17Chr1g0148561	Putative translocation and assembly module TamB	6
MtrunA17Chr1g0149101	Putative transcription factor Tesmin family	6
MtrunA17Chr1g0149401	Putative sugar phosphate transporter domain-containing protein	6
MtrunA17Chr1g0149511	Putative EamA domain-containing protein	6
MtrunA17Chr1g0149601	putative protein	6
MtrunA17Chr1g0149611	Putative [Histone H3]-lysine(4) N-trimethyltransferase transcription regulator SET family	6
MtrunA17Chr1g0150071	Putative protein-serine/threonine phosphatase	6
MtrunA17Chr1g0150511	Putative histidine kinase response regulator and transcription factor RR-A-type family	6
MtrunA17Chr1g0150531	Putative histidine kinase	6
MtrunA17Chr1g0151041	Putative protein kinase RLK-Pelle-LRR-XIIIb family	6
MtrunA17Chr1g0151061	Putative myosin ATPase	6
MtrunA17Chr1g0151141	Putative G protein alpha subunit, helical insertion	6
MtrunA17Chr1g0151151	Putative tRNA(Thr) (cytosine(32)-N(3))-methyltransferase	6
MtrunA17Chr1g0151411	putative protein	6
MtrunA17Chr1g0151541	Putative protein kinase TKL-CTR1-DRK-2 family	6
MtrunA17Chr1g0151591	putative protein	6
MtrunA17Chr1g0151621	Putative EF-hand domain-containing protein	6
MtrunA17Chr1g0151641	Putative cation/H+ exchanger, sodium/solute symporter superfamily	6
MtrunA17Chr1g0151681	Putative transcription factor Homeodomain-TALE-BEL family	6
MtrunA17Chr1g0152101	hypothetical protein	6
MtrunA17Chr1g0152211	Putative WW domain, FF domain, WW domain superfamily, FF domain superfamily protein	6
MtrunA17Chr1g0152381	Putative SOB-five-Like (SOFL) family	6
MtrunA17Chr1g0152501	Putative tetratricopeptide-like helical domain superfamily, protein NPG1	6
MtrunA17Chr1g0152711	Putative EH domain, EF-hand domain, EF-hand domain pair protein	6
MtrunA17Chr1g0152721	Putative EH domain, EF-hand domain, EF-hand domain pair protein	6
MtrunA17Chr1g0153061	Putative plus-end-directed kinesin ATPase	6
MtrunA17Chr1g0153321	Putative protein kinase AGC-NDR family	6
MtrunA17Chr1g0153511	Putative TIR domain, P-loop containing nucleoside triphosphate hydrolase	6
MtrunA17Chr1g0153671	Putative protein-serine/threonine phosphatase	6
MtrunA17Chr1g0153831	Putative calcineurin-like phosphoesterase domain, ApaH type, metallo-dependent phosphatase	6
MtrunA17Chr1g0154071	Putative transcription factor B3-Domain family	6
MtrunA17Chr1g0154281	Putative rossmann-like alpha/beta/alpha sandwich protein	6
MtrunA17Chr1g0154291	Putative protein kinase RLK-Pelle-PERK-2 family	6
MtrunA17Chr1g0154521	Putative polygalacturonate 4-alpha-galacturonosyltransferase	6
MtrunA17Chr1g0154531	putative protein	6
MtrunA17Chr1g0154621	Putative histone deacetylase complex subunit SAP30/SAP30, SAP30 domain superfamily	6
MtrunA17Chr1g0155921	Putative spermine oxidase transcription regulator Homeodomain-LIKE family	6
MtrunA17Chr1g0156291	hypothetical protein	6
MtrunA17Chr1g0156371	Putative filament-like plant protein	6
MtrunA17Chr1g0156441	Putative ABC-type sulfate transporter	6
MtrunA17Chr1g0156461	Putative ABC transporter, AAA+ ATPase domain, 4Fe-4S ferredoxin-type, iron-sulphur binding protein	6
MtrunA17Chr1g0156911	Putative triacylglycerol lipase	6
MtrunA17Chr1g0157841	Putative glutamate synthase (NADH)	6
MtrunA17Chr1g0157851	Putative glutamate synthase (NADH)	6
MtrunA17Chr1g0158311	Putative glycerophosphodiester phosphodiesterase, protein kinase RLK-Pelle-LRK10L-2 family	6
MtrunA17Chr1g0159421	Putative xylogalacturonan beta-1,3-xylosyltransferase	6
MtrunA17Chr1g0159721	Putative transcription factor C3H family	6
MtrunA17Chr1g0159781	Putative C2 domain, armadillo-like helical, C2 domain superfamily protein	6
MtrunA17Chr1g0160051	Putative tetratricopeptide-like helical domain superfamily	6
MtrunA17Chr1g0160391	Putative Bet v I/Major latex protein	6
MtrunA17Chr1g0160501	Putative bis(5'-nucleosyl)-tetraphosphatase (asymmetrical)	6
MtrunA17Chr1g0160871	Putative leucine-rich repeat domain superfamily	6
MtrunA17Chr1g0160951	Putative AAA+ ATPase domain, P-loop containing nucleoside triphosphate hydrolase	6
MtrunA17Chr1g0161241	Putative vacuole morphology and inheritance protein	6
MtrunA17Chr1g0162411	Putative transcription factor B3-Domain family	6
MtrunA17Chr1g0163291	Putative DEP domain, glutaredoxin, Thioredoxin-like superfamily	6
MtrunA17Chr1g0163301	Putative SANT/Myb domain-containing protein	6
MtrunA17Chr1g0163491	Putative cytochrome P450	6
MtrunA17Chr1g0163591	Putative RNA recognition motif domain, nucleotide-binding alpha-beta plait domain superfamily	6
MtrunA17Chr1g0163631	Putative P-loop containing nucleoside triphosphate hydrolase	6
MtrunA17Chr1g0163651	hypothetical protein	6
MtrunA17Chr1g0163791	Putative AAA+ ATPase domain, P-loop containing nucleoside triphosphate hydrolase	6
MtrunA17Chr1g0163801	Putative leucine-rich repeat domain superfamily	6
MtrunA17Chr1g0163981	Putative AAA+ ATPase domain, P-loop containing nucleoside triphosphate hydrolase	6
MtrunA17Chr1g0163991	Putative leucine-rich repeat domain superfamily	6
MtrunA17Chr1g0164091	Putative AAA+ ATPase domain, P-loop containing nucleoside triphosphate hydrolase	6
MtrunA17Chr1g0164121	putative protein	6
MtrunA17Chr1g0164141	Putative sister chromatid cohesion protein Pds5	6
MtrunA17Chr1g0164171	Putative transcription factor C2H2 family	6
MtrunA17Chr1g0164231	Putative PWWP domain, CID domain-containing protein	6
MtrunA17Chr1g0164491	putative protein	6
MtrunA17Chr1g0164541	Putative non-specific serine/threonine protein kinase	6
MtrunA17Chr1g0164551	Putative non-specific serine/threonine protein kinase	6
MtrunA17Chr1g0164931	Putative myosin ATPase	6
MtrunA17Chr1g0165201	Putative nepenthesin	6
MtrunA17Chr1g0165631	Putative methylenetetrahydrofolate reductase (NAD(P)H)	6
MtrunA17Chr1g0166281	Putative EF-hand domain-containing protein	6
MtrunA17Chr1g0166291	putative protein	6
MtrunA17Chr1g0167351	Putative protein kinase AGC-NDR family	6
MtrunA17Chr1g0167691	Putative transcription factor MYB-HB-like family	6
MtrunA17Chr1g0168161	Putative non-specific serine/threonine protein kinase	6
MtrunA17Chr1g0168311	Putative Gnk2-like domain-containing protein	6
MtrunA17Chr1g0168761	Putative tetratricopeptide-like helical domain superfamily	6
MtrunA17Chr1g0169191	Putative phosphatidylglycerophosphatase	6
MtrunA17Chr1g0169341	Putative ankyrin repeat domain-containing protein	6
MtrunA17Chr1g0170261	Putative ubiquitinyl hydrolase 1	6
MtrunA17Chr1g0171451	Putative protein kinase TKL-CTR1-DRK-2 family	6
MtrunA17Chr1g0171511	Putative CRM domain-containing protein	6
MtrunA17Chr1g0171521	Putative CRM domain-containing protein	6
MtrunA17Chr1g0171801	Putative importin-beta domain, armadillo-like helical, exportin 4/7	6
MtrunA17Chr1g0172051	Putative AAA+ ATPase domain, P-loop containing nucleoside triphosphate hydrolase	6
MtrunA17Chr1g0172231	Putative leucine-rich repeat domain superfamily	6
MtrunA17Chr1g0172261	Putative leucine-rich repeat domain superfamily	6
MtrunA17Chr1g0172271	Putative AAA+ ATPase domain, P-loop containing nucleoside triphosphate hydrolase	6
MtrunA17Chr1g0172401	hypothetical protein	6
MtrunA17Chr1g0173371	Putative villin headpiece, villin/Gelsolin, ADF-H/Gelsolin-like domain superfamily	6
MtrunA17Chr1g0173651	Putative EGF-like domain, exostosin, EGF-like domain, extracellular, exostosin, GT47	6
MtrunA17Chr1g0174111	Putative transcription factor WD40-like family	6
MtrunA17Chr1g0174201	putative protein	6
MtrunA17Chr1g0174521	Putative leucine-rich repeat domain superfamily	6
MtrunA17Chr1g0175351	putative protein	6
MtrunA17Chr1g0175391	Putative Actin family, ATPase, nucleotide binding domain-containing protein	6
MtrunA17Chr1g0175651	Putative transcription factor Homobox-WOX family	6
MtrunA17Chr1g0175721	Putative transcription factor C2H2 family	6
MtrunA17Chr1g0175941	Putative poly(A)-specific ribonuclease	6
MtrunA17Chr1g0176111	Putative RNA recognition motif domain, nucleotide-binding alpha-beta plait domain superfamily	6
MtrunA17Chr1g0177111	hypothetical protein	6
MtrunA17Chr1g0177261	Putative U box domain, armadillo-like helical, Zinc finger, RING/FYVE/PHD-type	6
MtrunA17Chr1g0177281	Putative U box domain, armadillo-like helical, Zinc finger, RING/FYVE/PHD-type	6
MtrunA17Chr1g0178731	hypothetical protein	6
MtrunA17Chr1g0178741	Putative alpha/beta hydrolase-1	6
MtrunA17Chr1g0178981	Putative transcription factor WD40-like family	6
MtrunA17Chr1g0179331	Putative protein kinase TKL-CTR1-DRK-2 family	6
MtrunA17Chr1g0179341	Putative HhH-GPD domain, endonuclease III-like, iron-sulphur cluster loop, DNA glycosylase	6
MtrunA17Chr1g0179691	Putative cactin, central domain-containing protein	6
MtrunA17Chr1g0179811	Putative carotene epsilon-hydroxylase	6
MtrunA17Chr1g0180371	Putative carbonic anhydrase	6
MtrunA17Chr1g0180381	Putative pectate lyase	6
MtrunA17Chr1g0180501	putative protein	6
MtrunA17Chr1g0181081	Putative isocitrate dehydrogenase (NAD(+))	6
MtrunA17Chr1g0181401	Putative transcription factor C2H2 family	6
MtrunA17Chr1g0182071	Putative UDP-glucuronate decarboxylase	6
MtrunA17Chr1g0182751	Putative peptidase A22B, signal peptide peptidase	6
MtrunA17Chr1g0182801	Putative armadillo-like helical, CLASP domain, TOG domain-containing protein	6
MtrunA17Chr1g0183001	Putative myosin ATPase	6
MtrunA17Chr1g0183041	Putative protein kinase RLK-Pelle-Extensin family	6
MtrunA17Chr1g0183091	Putative beta-ketoacyl-[acyl-carrier-protein] synthase I	6
MtrunA17Chr1g0183491	Putative succinate--CoA ligase (ADP-forming)	6
MtrunA17Chr1g0183651	Putative protein kinase AGC-NDR family	6
MtrunA17Chr1g0183671	Putative ABC transporter, AAA+ ATPase domain, P-loop containing nucleoside triphosphate hydrolase	6
MtrunA17Chr1g0184091	hypothetical protein	6
MtrunA17Chr1g0184201	Putative CDT1 Geminin-binding domain, DNA replication factor Cdt1	6
MtrunA17Chr1g0184391	Putative myosin ATPase	6
MtrunA17Chr1g0184751	Putative polygalacturonate 4-alpha-galacturonosyltransferase	6
MtrunA17Chr1g0184901	Putative transcription factor Hap3/NF-YB family	6
MtrunA17Chr1g0185101	Putative transcription factor WD40-like family	6
MtrunA17Chr1g0185281	Putative endonuclease/exonuclease/phosphatase	6
MtrunA17Chr1g0185491	Putative histone acetyltransferase chromatin regulator PHD family	6
MtrunA17Chr1g0185581	Putative dynamin GTPase	6
MtrunA17Chr1g0185591	Putative small GTPase, EF-hand domain, EF-hand domain pair, EF hand associated, type-1, MIRO	6
MtrunA17Chr1g0185651	Putative nepenthesin	6
MtrunA17Chr1g0185801	Putative PWWP domain, CID domain-containing protein	6
MtrunA17Chr1g0185931	Putative transmembrane protein	6
MtrunA17Chr1g0186281	Putative transcription factor & chromatin remodeling ARID family	6
MtrunA17Chr1g0186301	Putative Acid phosphatase	6
MtrunA17Chr1g0187081	hypothetical protein	6
MtrunA17Chr1g0187481	Putative protein-serine/threonine phosphatase	6
MtrunA17Chr1g0187491	putative protein	6
MtrunA17Chr1g0187531	Putative EF-hand domain-containing protein	6
MtrunA17Chr1g0187761	Putative transcription factor MYB-HB-like family	6
MtrunA17Chr1g0188021	Putative CASTOR/POLLUX/SYM8 ion channel domain, regulator of K+ conductance domain superfamily	6
MtrunA17Chr1g0188561	putative protein	6
MtrunA17Chr1g0188761	Putative alpha-galactosidase	6
MtrunA17Chr1g0188821	Putative BRO1 domain-containing protein BROX	6
MtrunA17Chr1g0189361	Putative small GTP-binding protein	6
MtrunA17Chr1g0189381	Putative nepenthesin	6
MtrunA17Chr1g0190001	putative protein	6
MtrunA17Chr1g0190411	Putative protein kinase RLK-Pelle-LRR-XI-1 family	6
MtrunA17Chr1g0190421	Putative glucuronosyltransferase	6
MtrunA17Chr1g0190531	Putative DNA/RNA-binding protein Alba	6
MtrunA17Chr1g0191221	Putative protein-serine/threonine kinase CMGC-CDK-CRK7-CDK9 family	6
MtrunA17Chr1g0191931	Putative transcription factor MYB-HB-like family	6
MtrunA17Chr1g0192401	Putative phospholipase D	6
MtrunA17Chr1g0192431	Putative transcription factor WD40-like family	6
MtrunA17Chr1g0192711	Putative endopeptidase La	6
MtrunA17Chr1g0192761	Putative endopeptidase La	6
MtrunA17Chr1g0193151	Putative tetratricopeptide-like helical domain superfamily	6
MtrunA17Chr1g0193221	Putative plus-end-directed kinesin ATPase	6
MtrunA17Chr1g0193331	putative protein	6
MtrunA17Chr1g0193341	hypothetical protein	6
MtrunA17Chr1g0193391	Putative proton-dependent oligopeptide transporter family, MFS transporter superfamily	6
MtrunA17Chr1g0193691	Putative protein-serine/threonine phosphatase	6
MtrunA17Chr1g0193751	Putative ABC-type Cd(2+) transporter	6
MtrunA17Chr1g0193761	Putative pectinacetylesterase/NOTUM	6
MtrunA17Chr1g0193991	Putative ABC-type xenobiotic transporter	6
MtrunA17Chr1g0194231	Putative endo-polygalacturonase	6
MtrunA17Chr1g0194641	Putative transcription factor WD40-like family	6
MtrunA17Chr1g0194721	Putative transcription factor WD40-like family	6
MtrunA17Chr1g0194871	Putative triacylglycerol lipase	6
MtrunA17Chr1g0194881	Putative protein-serine/threonine kinase	6
MtrunA17Chr1g0195131	Putative fumarate hydratase	6
MtrunA17Chr1g0195271	Putative cellulase	6
MtrunA17Chr1g0195731	Putative transcription factor interactor and regulator FHA-SMAD family	6
MtrunA17Chr1g0195911	Putative BTB/POZ domain, NPH3 domain, NPH3/RPT2-like family protein	6
MtrunA17Chr1g0196161	Putative mitochondrial carrier domain superfamily	6
MtrunA17Chr1g0196211	Putative protein-serine/threonine phosphatase	6
MtrunA17Chr1g0196221	Putative protein-serine/threonine phosphatase	6
MtrunA17Chr1g0196491	Putative Piezo family protein	6
MtrunA17Chr1g0196621	putative protein	6
MtrunA17Chr1g0196651	putative protein	6
MtrunA17Chr1g0196821	Putative transcription factor C2H2 family	6
MtrunA17Chr1g0197101	Putative exocyst complex component Exo70, cullin repeat-like-containing domain superfamily	6
MtrunA17Chr1g0197281	Putative transcription factor C2H2 family	6
MtrunA17Chr1g0197291	putative protein	6
MtrunA17Chr1g0197481	Putative transcription factor C2H2 family	6
MtrunA17Chr1g0197711	Putative phytol kinase	6
MtrunA17Chr1g0197721	Putative protein kinase AGC-PDK1 family	6
MtrunA17Chr1g0197761	Putative legume lectin domain, concanavalin A-like lectin/glucanase domain superfamily	6
MtrunA17Chr1g0197901	Putative dihydrolipoyllysine-residue acetyltransferase	6
MtrunA17Chr1g0198041	Putative phosphoric monoester hydrolase	6
MtrunA17Chr1g0198661	Putative transcription factor RAV family	6
MtrunA17Chr1g0199441	Putative amino acid transporter, transmembrane domain-containing protein	6
MtrunA17Chr1g0199451	Putative armadillo-like helical, nucleic acid binding NABP, pumilio domain-containing protein	6
MtrunA17Chr1g0199851	Putative aminodeoxychorismate synthase	6
MtrunA17Chr1g0200441	Putative dihydrolipoyllysine-residue acetyltransferase	6
MtrunA17Chr1g0200641	Putative cullin repeat-like-containing domain superfamily, exocyst complex component EXOC2/Sec5	6
MtrunA17Chr1g0201271	Putative inositol-polyphosphate 5-phosphatase	6
MtrunA17Chr1g0201451	Putative metallocarboxypeptidase D	6
MtrunA17Chr1g0201571	Putative protein-serine/threonine kinase CMGC-CDK-CRK7-CDK9 family	6
MtrunA17Chr1g0201911	Putative transcription factor MYB family	6
MtrunA17Chr1g0201941	Putative transcription factor MYB family	6
MtrunA17Chr1g0202311	Putative transcription factor WD40-like family	6
MtrunA17Chr1g0202321	Putative WD repeat-containing protein	6
MtrunA17Chr1g0202501	Putative heavy metal-associated domain, HMA, heavy metal-associated domain superfamily	6
MtrunA17Chr1g0202831	Putative mitogen-activated protein kinase kinase kinase STE-STE11 family	6
MtrunA17Chr1g0203181	Putative purine-nucleoside phosphorylase	6
MtrunA17Chr1g0203821	Putative TraB/PrgY/GumN family protein	6
MtrunA17Chr1g0203871	Putative valine--tRNA ligase	6
MtrunA17Chr1g0204031	Putative protein-synthesizing GTPase transcription factor bZIP family	6
MtrunA17Chr1g0204141	Putative GDP-fucose protein O-fucosyltransferase	6
MtrunA17Chr1g0204621	Putative protein kinase CMGC-CDKL-Cr family transcription factor WD40-like family	6
MtrunA17Chr1g0204901	Putative IQ motif, EF-hand binding protein	6
MtrunA17Chr1g0205051	putative protein	6
MtrunA17Chr1g0205451	Putative histone acetyltransferase chromatin regulator PHD family	6
MtrunA17Chr1g0205531	Putative CRAL-TRIO lipid binding domain, CRAL/TRIO domain superfamily	6
MtrunA17Chr1g0205921	Putative The fantastic four family protein	6
MtrunA17Chr1g0206331	Putative protein kinase RLK-Pelle-DLSV family	6
MtrunA17Chr1g0206371	Putative probable transposase, Ptta/En/Spm, plant	6
MtrunA17Chr1g0206481	Putative nucleic acid-binding protein	6
MtrunA17Chr1g0206921	Putative WW domain, FF domain, WW domain superfamily, FF domain superfamily protein	6
MtrunA17Chr1g0207461	Putative BTB/POZ domain, NPH3 domain, NPH3/RPT2-like family protein	6
MtrunA17Chr1g0207831	Putative UDP-glucuronosyl/UDP-glucosyltransferase, UDP-glycosyltransferase family	6
MtrunA17Chr1g0207861	Putative UDP-glucuronosyl/UDP-glucosyltransferase, UDP-glycosyltransferase family	6
MtrunA17Chr1g0208541	Putative FAS1 domain-containing protein	6
MtrunA17Chr1g0209721	Putative VQ motif-containing protein 8/17/18/20/21/25	6
MtrunA17Chr1g0209961	putative protein	6
MtrunA17Chr1g0210041	Putative protein geranylgeranyltransferase type II	6
MtrunA17Chr1g0210231	Putative AAA domain-containing protein, R3H	6
MtrunA17Chr1g0210361	Putative inner centromere ARK-binding protein	6
MtrunA17Chr1g0210751	putative protein	6
MtrunA17Chr1g0210851	Putative Zinc finger, Sec23/Sec24-type, sec23/Sec24, trunk domain, sec23/Sec24, helical	6
MtrunA17Chr1g0211401	Putative major facilitator superfamily, MFS transporter superfamily	6
MtrunA17Chr1g0211611	Putative dual-specificity kinase TKL-Pl-4 family	6
MtrunA17Chr1g0212011	Putative myosin ATPase	6
MtrunA17Chr1g0212431	putative protein	6
MtrunA17Chr1g0212541	Putative TCP-1-like chaperonin intermediate domain superfamily	6
MtrunA17Chr1g0212701	Putative ABC-type xenobiotic transporter	6
MtrunA17Chr1g0213031	Putative chalcone isomerase	6
MtrunA17Chr1g0213061	Putative peroxidase	6
MtrunA17Chr1g0213131	Putative methyltransferase	6
MtrunA17Chr1g0213461	Putative 1,3-beta-glucan synthase	6
MtrunA17Chr1g0213771	Putative fungal lipase-like domain, alpha/Beta hydrolase	6
MtrunA17Chr1g0213861	Putative importin-beta domain, armadillo-like helical, exportin-2, central domain-containing protein	6
MtrunA17Chr1g0213921	Putative phosphoglucan, water dikinase	6
MtrunA17Chr1g0213941	hypothetical protein	6
MtrunA17Chr2g0276901	Putative transcription factor C3H family	6
MtrunA17Chr2g0277031	Putative PB1 domain-containing protein	6
MtrunA17Chr2g0277541	Putative DNA helicase	6
MtrunA17Chr2g0277811	hypothetical protein	6
MtrunA17Chr2g0278001	Putative vacuolar protein sorting-associated protein	6
MtrunA17Chr2g0278011	Putative vacuolar protein sorting-associated protein	6
MtrunA17Chr2g0278351	Putative separase	6
MtrunA17Chr2g0278391	Putative Late embryogenesis abundant protein, LEA_2 subgroup	6
MtrunA17Chr2g0278701	Putative phosphatidylserine decarboxylase	6
MtrunA17Chr2g0278991	Putative protein-serine/threonine phosphatase	6
MtrunA17Chr2g0281081	Putative 3'(2'),5'-bisphosphate nucleotidase	6
MtrunA17Chr2g0282071	Putative Ubiquitin-associated domain-containing protein	6
MtrunA17Chr2g0282191	Putative 1,3-beta-glucan synthase	6
MtrunA17Chr2g0282531	Putative peptidase S1, PA clan, peroxisomal/glyoxysomal leader peptide-processing protease	6
MtrunA17Chr2g0282601	Putative non-specific serine/threonine protein kinase	6
MtrunA17Chr2g0282771	Putative transcription factor & chromatin remodeling DDT family	6
MtrunA17Chr2g0282981	Putative P-loop containing nucleoside triphosphate hydrolase	6
MtrunA17Chr2g0283001	putative protein	6
MtrunA17Chr2g0283971	putative protein	6
MtrunA17Chr2g0285111	Putative tripeptidyl-peptidase II	6
MtrunA17Chr2g0285981	putative protein	6
MtrunA17Chr2g0286021	Putative mannosyl-oligosaccharide 1,2-alpha-mannosidase	6
MtrunA17Chr2g0286151	Putative transcription factor C3H family	6
MtrunA17Chr2g0286421	Putative protein-serine/threonine kinase CMGC-CDK-CRK7-CDK9 family	6
MtrunA17Chr2g0286721	Putative major facilitator, sugar transporter, major facilitator superfamily	6
MtrunA17Chr2g0287001	hypothetical protein	6
MtrunA17Chr2g0287011	Putative armadillo-like helical protein	6
MtrunA17Chr2g0287221	Putative feruloyl esterase	6
MtrunA17Chr2g0287291	Putative mediator of RNA polymerase II transcription subunit 33A/B	6
MtrunA17Chr2g0288301	Putative uncharacterized GPI-anchored protein-lke	6
MtrunA17Chr2g0288431	Putative ATP synthase, F1 complex, gamma subunit	6
MtrunA17Chr2g0288441	Putative ATP synthase, F1 complex, gamma subunit	6
MtrunA17Chr2g0288661	Cytochrome P450 716A67	6
MtrunA17Chr2g0288801	Putative petal formation-expressed	6
MtrunA17Chr2g0289641	Putative mitochondrial pyruvate carrier	6
MtrunA17Chr2g0289841	Putative Rho protein GDP-dissociation inhibitor	6
MtrunA17Chr2g0290621	Putative sister chromatid cohesion protein Pds5	6
MtrunA17Chr2g0291491	Putative kinetochore protein Ndc80	6
MtrunA17Chr2g0291531	Putative methyltransferase type 11, S-adenosyl-L-methionine-dependent methyltransferase	6
MtrunA17Chr2g0292371	Putative plant self-incompatibility S1	6
MtrunA17Chr2g0292391	Putative transcription factor & lipid binding HD-SAD family	6
MtrunA17Chr2g0292461	Putative Arf GTPase activating protein	6
MtrunA17Chr2g0292521	Putative protein kinase RLK-Pelle-LRR-III family	6
MtrunA17Chr2g0292641	Putative stress up-regulated Nod 19	6
MtrunA17Chr2g0292651	Putative ribonuclease III post-transcriptional gene silencing PAZ-Argonaute family	6
MtrunA17Chr2g0292921	Putative purine-nucleoside phosphorylase	6
MtrunA17Chr2g0293481	Putative transcription factor WRKY family	6
MtrunA17Chr2g0293641	Putative YTH domain-containing protein	6
MtrunA17Chr2g0293841	Putative ubiquitin-protein ligase E3B/C	6
MtrunA17Chr2g0294191	Putative ribonuclease H-like superfamily	6
MtrunA17Chr2g0294611	Putative transcription factor WD40-like family	6
MtrunA17Chr2g0295241	Putative glycoside hydrolase, family 28, pectin lyase/virulence factor	6
MtrunA17Chr2g0295411	Putative phospholipase D	6
MtrunA17Chr2g0295561	Putative condensin II complex subunit H2, condensin-2 complex subunit H2	6
MtrunA17Chr2g0295841	Putative armadillo-like helical, condensin subunit 1/Condensin-2 complex subunit D3	6
MtrunA17Chr2g0295911	Putative ABC-type xenobiotic transporter	6
MtrunA17Chr2g0296341	Putative transcription factor & chromatin remodeling CW-Zn family	6
MtrunA17Chr2g0296451	Putative leucine-rich repeat domain superfamily	6
MtrunA17Chr2g0296591	Putative protein kinase RLK-Pelle-LRR-XI-1 family	6
MtrunA17Chr2g0297001	Putative endo-polygalacturonase	6
MtrunA17Chr2g0297211	Putative tetratricopeptide-like helical domain superfamily	6
MtrunA17Chr2g0297571	Putative 3-methyl-2-oxobutanoate hydroxymethyltransferase	6
MtrunA17Chr2g0297921	Putative protein kinase RLK-Pelle-RLCK-Os family	6
MtrunA17Chr2g0298111	putative protein	6
MtrunA17Chr2g0298121	Putative villin headpiece, villin/Gelsolin, ADF-H/Gelsolin-like domain superfamily	6
MtrunA17Chr2g0298501	Putative glycosyl transferase, family 14	6
MtrunA17Chr2g0298541	Putative tetratricopeptide-like helical domain superfamily	6
MtrunA17Chr2g0298771	putative protein	6
MtrunA17Chr2g0298811	putative protein	6
MtrunA17Chr2g0299301	Putative protein kinase RLK-Pelle-Extensin family	6
MtrunA17Chr2g0299851	Putative Heat shock protein 70 family	6
MtrunA17Chr2g0299861	Putative non-specific serine/threonine protein kinase	6
MtrunA17Chr2g0299901	Putative Heat shock protein 70kD domain superfamily	6
MtrunA17Chr2g0301041	Putative LAZY family protein	6
MtrunA17Chr2g0301251	Putative transcription factor ARF family	6
MtrunA17Chr2g0301671	Putative acid--thiol ligase	6
MtrunA17Chr2g0301711	Putative GINS complex protein Sld5, alpha-helical	6
MtrunA17Chr2g0302081	putative protein	6
MtrunA17Chr2g0302221	putative protein	6
MtrunA17Chr2g0302261	Putative sulfur carrier protein ThiS adenylyltransferase	6
MtrunA17Chr2g0303321	Putative vacuolar protein sorting-associated protein	6
MtrunA17Chr2g0303451	Putative leucine-rich repeat domain superfamily	6
MtrunA17Chr2g0304111	Putative protein kinase CAMK-CAMKL-CHK1 family	6
MtrunA17Chr2g0304151	Putative hydrolase	6
MtrunA17Chr2g0304461	putative protein	6
MtrunA17Chr2g0305891	Putative reticulon-like protein B17/18/21	6
MtrunA17Chr2g0307071	Putative signal peptidase I	6
MtrunA17Chr2g0307091	Putative sugar phosphate transporter domain-containing protein	6
MtrunA17Chr2g0307291	Putative 11-oxo-beta-amyrin 30-oxidase	6
MtrunA17Chr2g0307301	Cytochrome P450 72A68	6
MtrunA17Chr2g0307311	Putative 11-oxo-beta-amyrin 30-oxidase	6
MtrunA17Chr2g0307631	Putative acetate--CoA ligase	6
MtrunA17Chr2g0308531	Putative protein asparagine amidohydrolase	6
MtrunA17Chr2g0308591	Putative DNA helicase Pif1	6
MtrunA17Chr2g0308711	Putative 1,3-beta-glucan synthase	6
MtrunA17Chr2g0309001	Putative Transposase-associated domain-containing protein	6
MtrunA17Chr2g0309021	Putative probable transposase, Ptta/En/Spm, plant	6
MtrunA17Chr2g0309071	Putative MFS transporter superfamily, lactose permease	6
MtrunA17Chr2g0309361	Putative ABC-type fatty-acyl-CoA transporter	6
MtrunA17Chr2g0309471	Putative ATP citrate synthase	6
MtrunA17Chr2g0310041	Putative aconitate hydratase	6
MtrunA17Chr2g0310141	Putative zinc/iron permease	6
MtrunA17Chr2g0310491	Putative probable transposase, Ptta/En/Spm, plant	6
MtrunA17Chr2g0312011	Putative cysteine-rich and transmembrane domain-containing protein WIH1/2	6
MtrunA17Chr2g0312931	Putative (S)-2-hydroxy-acid oxidase	6
MtrunA17Chr2g0313061	Putative interactor of constitutive active ROPs	6
MtrunA17Chr2g0314741	Putative Transposase-associated domain-containing protein	6
MtrunA17Chr2g0314791	Putative PMR5 domain, PC-Esterase	6
MtrunA17Chr2g0314801	Putative PMR5 domain, PC-Esterase	6
MtrunA17Chr2g0314821	Putative protein kinase RLK-Pelle-DLSV family	6
MtrunA17Chr2g0314991	Putative protein kinase RLK-Pelle-DLSV family	6
MtrunA17Chr2g0315321	putative protein	6
MtrunA17Chr2g0316221	Putative tetratricopeptide-like helical domain superfamily, Thioredoxin domain-containing protein	6
MtrunA17Chr2g0316251	Putative histone acetyltransferase chromatin regulator PHD family	6
MtrunA17Chr2g0317491	Putative protein kinase PEK-PEK family transcription factor WD40-like family	6
MtrunA17Chr2g0317801	putative protein	6
MtrunA17Chr2g0318031	putative protein	6
MtrunA17Chr2g0318391	Putative Arf GTPase activating protein	6
MtrunA17Chr2g0318401	putative protein	6
MtrunA17Chr2g0318501	Putative myosin ATPase	6
MtrunA17Chr2g0319201	Putative formin, FH2 domain-containing protein	6
MtrunA17Chr2g0319971	putative protein	6
MtrunA17Chr2g0320231	Putative transcription factor MYB-HB-like family	6
MtrunA17Chr2g0320251	Putative xylogalacturonan beta-1,3-xylosyltransferase	6
MtrunA17Chr2g0320271	putative protein	6
MtrunA17Chr2g0320301	putative protein	6
MtrunA17Chr2g0320451	Putative histone acetyltransferase chromatin regulator PHD family	6
MtrunA17Chr2g0320491	Putative transcription factor C2H2 family	6
MtrunA17Chr2g0320641	Putative magnesium transporter MRS2	6
MtrunA17Chr2g0320711	putative protein	6
MtrunA17Chr2g0320721	Putative adaptor protein complex AP-2, alpha subunit	6
MtrunA17Chr2g0320981	Putative xanthine/uracil/vitamin C permease	6
MtrunA17Chr2g0321051	Putative stress-response A/B barrel domain-containing protein HS1/DABB1	6
MtrunA17Chr2g0321201	Putative oxidoreductase	6
MtrunA17Chr2g0321261	Putative transcription regulator A20-like family	6
MtrunA17Chr2g0321731	Putative protein BRANCHLESS TRICHOME	6
MtrunA17Chr2g0321841	Putative protein kinase NEK family	6
MtrunA17Chr2g0322121	Putative protein-serine/threonine phosphatase	6
MtrunA17Chr2g0322151	Putative bacterial surface antigen (D15), surface antigen D15	6
MtrunA17Chr2g0322251	Putative fasciclin-like arabinogalactan protein 15/16/17/18	6
MtrunA17Chr2g0322641	Putative aconitate hydratase	6
MtrunA17Chr2g0322671	Putative multi antimicrobial extrusion protein	6
MtrunA17Chr2g0322881	Putative probable transposase, Ptta/En/Spm, plant	6
MtrunA17Chr2g0322931	putative protein	6
MtrunA17Chr2g0322991	putative protein	6
MtrunA17Chr2g0323001	Putative restriction endonuclease type II, exonuclease, phage-type/RecB, YqaJ viral recombinase	6
MtrunA17Chr2g0323081	Putative modifying wall lignin-1/2	6
MtrunA17Chr2g0323521	Putative diacylglycerol kinase (ATP)	6
MtrunA17Chr2g0323791	putative protein	6
MtrunA17Chr2g0323801	Putative chloroplast protein import component Tic20	6
MtrunA17Chr2g0323941	Putative non-specific protein-tyrosine kinase RLK-Pelle-LRR-V family	6
MtrunA17Chr2g0324791	Putative P-type phospholipid transporter	6
MtrunA17Chr2g0325061	putative protein	6
MtrunA17Chr2g0325131	Putative transcription factor bZIP family	6
MtrunA17Chr2g0325231	putative protein	6
MtrunA17Chr2g0325411	Putative chromatin remodeler Bromodomain family	6
MtrunA17Chr2g0325541	Putative ketol-acid reductoisomerase (NADP(+))	6
MtrunA17Chr2g0325911	Putative transcription factor AP2-EREBP family	6
MtrunA17Chr2g0326431	Putative FAS1 domain-containing protein	6
MtrunA17Chr2g0326571	putative protein	6
MtrunA17Chr2g0326711	Putative vacuolar fusion protein Mon1	6
MtrunA17Chr2g0327421	Putative HAD-superfamily hydrolase, subfamily IIA, HAD superfamily	6
MtrunA17Chr2g0327581	Putative plus-end-directed kinesin ATPase	6
MtrunA17Chr2g0327681	putative protein	6
MtrunA17Chr2g0327701	Putative CCR4-NOT complex subunit 2/3/5 domain superfamily protein	6
MtrunA17Chr2g0328811	Putative 1-acylglycerol-3-phosphate O-acyltransferase	6
MtrunA17Chr2g0328851	Putative xanthine dehydrogenase	6
MtrunA17Chr2g0329231	putative protein	6
MtrunA17Chr2g0329341	putative protein	6
MtrunA17Chr2g0329401	Putative protein kinase RLK-Pelle-CR4L family	6
MtrunA17Chr2g0329451	Putative fructokinase	6
MtrunA17Chr2g0329461	putative protein	6
MtrunA17Chr2g0330031	Putative 5'-nucleotidase	6
MtrunA17Chr2g0330071	Putative EPIDERMAL PATTERNING FACTOR-like protein	6
MtrunA17Chr2g0330171	Putative transcription factor C2H2 family	6
MtrunA17Chr2g0330291	Putative beta-galactosidase	6
MtrunA17Chr2g0330311	Putative protein-serine/threonine phosphatase	6
MtrunA17Chr2g0330651	Putative methyltransferase	6
MtrunA17Chr2g0330821	Putative transcription factor HSF-type-DNA-binding family	6
MtrunA17Chr2g0331561	Putative TATA element modulatory factor 1, TATA binding protein	6
MtrunA17Chr2g0331761	Putative plus-end-directed kinesin ATPase	6
MtrunA17Chr2g0332181	Putative cyclin domain-containing protein	6
MtrunA17Chr2g0332211	Putative ABC-type sulfate transporter	6
MtrunA17Chr2g0332521	Putative RNA-directed DNA polymerase	6
MtrunA17Chr2g0333221	Putative Heat shock protein DnaJ, cysteine-rich	6
MtrunA17Chr2g0333521	putative protein	6
MtrunA17Chr2g0333671	putative protein	6
MtrunA17Chr2g0333911	Putative ABC-type xenobiotic transporter	6
MtrunA17Chr3g0077591	Putative RNA recognition motif domain, U2 snRNP auxilliary factor, large subunit, splicing factor	6
MtrunA17Chr3g0077601	putative protein	6
MtrunA17Chr3g0077711	Putative ribosomal protein S5 domain 2-type	6
MtrunA17Chr3g0077841	Putative Haem oxygenase HugZ-like superfamily	6
MtrunA17Chr3g0077961	Putative glycerophosphodiester phosphodiesterase	6
MtrunA17Chr3g0078661	Putative chromatin regulator PHD family	6
MtrunA17Chr3g0079891	Putative armadillo-like helical, 26S proteasome regulatory subunit RPN2	6
MtrunA17Chr3g0080381	Putative pectinesterase	6
MtrunA17Chr3g0080741	Putative virus X resistance protein-like, coiled-coil	6
MtrunA17Chr3g0080771	Putative virus X resistance protein-like, coiled-coil	6
MtrunA17Chr3g0080861	Putative transcription factor MYB-HB-like family	6
MtrunA17Chr3g0081031	Putative protein kinase RLK-Pelle-DLSV family	6
MtrunA17Chr3g0081531	Putative TIR domain, P-loop containing nucleoside triphosphate hydrolase	6
MtrunA17Chr3g0081661	Putative reverse transcriptase domain, domain X, DNA/RNA polymerase superfamily	6
MtrunA17Chr3g0082141	Putative protein kinase TKL-Pl-1 family transcription factor C2H2 family	6
MtrunA17Chr3g0082161	Putative transcription factor C2H2 family	6
MtrunA17Chr3g0082181	putative protein	6
MtrunA17Chr3g0082411	Putative NAD(P)H dehydrogenase (quinone), NADH:ubiquinone reductase (H(+)-translocating)	6
MtrunA17Chr3g0083371	putative protein	6
MtrunA17Chr3g0083421	putative protein	6
MtrunA17Chr3g0083591	Putative P-loop containing nucleoside triphosphate hydrolase, leucine-rich repeat domain superfamily	6
MtrunA17Chr3g0085091	Putative P-loop containing nucleoside triphosphate hydrolase, leucine-rich repeat domain superfamily	6
MtrunA17Chr3g0085331	Putative P-loop containing nucleoside triphosphate hydrolase, leucine-rich repeat domain superfamily	6
MtrunA17Chr3g0085431	Putative P-loop containing nucleoside triphosphate hydrolase, leucine-rich repeat domain superfamily	6
MtrunA17Chr3g0085801	Putative P-loop containing nucleoside triphosphate hydrolase, leucine-rich repeat domain superfamily	6
MtrunA17Chr3g0086051	Putative remorin	6
MtrunA17Chr3g0086141	Putative F-box domain, leucine-rich repeat domain superfamily, F-box-like domain superfamily	6
MtrunA17Chr3g0086201	putative protein	6
MtrunA17Chr3g0086221	Putative P-loop containing nucleoside triphosphate hydrolase, leucine-rich repeat domain superfamily	6
MtrunA17Chr3g0086241	Putative glycosidase	6
MtrunA17Chr3g0086401	Putative AAA+ ATPase domain, ATPase, AAA-type, core, AAA ATPase, AAA+ lid domain-containing protein	6
MtrunA17Chr3g0086561	putative protein	6
MtrunA17Chr3g0087731	Putative P-loop containing nucleoside triphosphate hydrolase, leucine-rich repeat domain superfamily	6
MtrunA17Chr3g0087771	Putative transcription factor bHLH family	6
MtrunA17Chr3g0088051	Putative RNA-directed DNA polymerase	6
MtrunA17Chr3g0088391	Putative RNA-directed DNA polymerase	6
MtrunA17Chr3g0088781	Putative plant organelle RNA recognition domain-containing protein	6
MtrunA17Chr3g0088791	Putative Clp, repeat (R) domain, Clp domain superfamily protein	6
MtrunA17Chr3g0088821	Putative cellulose synthase (UDP-forming) chromatin regulator PHD family	6
MtrunA17Chr3g0089441	Putative leucine-rich repeat domain superfamily	6
MtrunA17Chr3g0089541	Putative P-loop containing nucleoside triphosphate hydrolase, leucine-rich repeat domain superfamily	6
MtrunA17Chr3g0090431	Putative P-loop containing nucleoside triphosphate hydrolase, leucine-rich repeat domain superfamily	6
MtrunA17Chr3g0091511	Putative tensin phosphatase, C2 domain, formin, FH2 domain, protein-tyrosine phosphatase	6
MtrunA17Chr3g0091521	hypothetical protein	6
MtrunA17Chr3g0091611	Putative P-type phospholipid transporter	6
MtrunA17Chr3g0091861	Putative P-loop containing nucleoside triphosphate hydrolase, leucine-rich repeat domain superfamily	6
MtrunA17Chr3g0092501	Putative S-adenosyl-L-methionine-dependent methyltransferase	6
MtrunA17Chr3g0094681	Putative transcription factor Homeodomain-TALE-KNOX family	6
MtrunA17Chr3g0094741	Putative chromatin regulator PHD family	6
MtrunA17Chr3g0095091	Putative DNA helicase chromatin remodeling SNF2 family	6
MtrunA17Chr3g0096421	Putative proline--tRNA ligase	6
MtrunA17Chr3g0096431	Putative proline--tRNA ligase	6
MtrunA17Chr3g0096851	Putative probable transposase, Ptta/En/Spm, plant	6
MtrunA17Chr3g0097251	Putative protein-serine/threonine phosphatase	6
MtrunA17Chr3g0098931	Putative nucleolar pre-ribosomal-associated protein	6
MtrunA17Chr3g0098951	Putative calcium/calmodulin-dependent protein kinase CAMK-CDPK family	6
MtrunA17Chr3g0099931	Putative serine C-palmitoyltransferase	6
MtrunA17Chr3g0100141	hypothetical protein	6
MtrunA17Chr3g0100161	hypothetical protein	6
MtrunA17Chr3g0100281	Putative lipid-transfer protein DIR1	6
MtrunA17Chr3g0100291	putative protein	6
MtrunA17Chr3g0101471	Putative ABC-type xenobiotic transporter	6
MtrunA17Chr3g0102131	Putative TIR domain, P-loop containing nucleoside triphosphate hydrolase	6
MtrunA17Chr3g0102341	Putative protein DEK	6
MtrunA17Chr3g0102551	Putative cellulose synthase (UDP-forming)	6
MtrunA17Chr3g0102751	Putative transmembrane protein TqsA	6
MtrunA17Chr3g0103041	hypothetical protein	6
MtrunA17Chr3g0103101	Putative Ubiquitin-like domain, UBA-like superfamily, Ubiquitin-associated domain-containing protein	6
MtrunA17Chr3g0104211	Putative peptidase M41, AAA+ ATPase domain, ATPase, AAA-type, core, peptidase, FtsH	6
MtrunA17Chr3g0104521	Putative Cell division protein Cdc6/18	6
MtrunA17Chr3g0105201	Putative protein PSY	6
MtrunA17Chr3g0106231	Putative trans-zeatin O-beta-D-glucosyltransferase	6
MtrunA17Chr3g0106261	Putative [Acyl-carrier-protein] S-malonyltransferase	6
MtrunA17Chr3g0106541	Putative leucine-rich repeat domain superfamily	6
MtrunA17Chr3g0106891	Putative protein TIC110	6
MtrunA17Chr3g0107321	Putative insulysin	6
MtrunA17Chr3g0107491	Putative transcription factor bZIP family	6
MtrunA17Chr3g0108301	Putative protein kinase RLK-Pelle-LRR-III family	6
MtrunA17Chr3g0109211	Putative virus X resistance protein-like, coiled-coil	6
MtrunA17Chr3g0109391	Putative transcription factor ARF family	6
MtrunA17Chr3g0109701	Putative oxidoreductase	6
MtrunA17Chr3g0110381	Putative triacylglycerol lipase	6
MtrunA17Chr3g0111461	Putative htrA2 peptidase	6
MtrunA17Chr3g0112231	hypothetical protein	6
MtrunA17Chr3g0112401	Putative mannose-1-phosphate guanylyltransferase	6
MtrunA17Chr3g0112451	Putative tetrahydrofolate synthase	6
MtrunA17Chr3g0112801	Putative ribonuclease H-like superfamily, ribonuclease H-like domain, plant type	6
MtrunA17Chr3g0113471	Putative phosphoinositide phospholipase C	6
MtrunA17Chr3g0113591	Putative chromatin regulator PHD family	6
MtrunA17Chr3g0113701	Putative tetratricopeptide-like helical domain superfamily, clathrin, heavy chain, linker, core	6
MtrunA17Chr3g0114621	Putative LysM domain-containing protein	6
MtrunA17Chr3g0114921	Putative fluoride ion transporter CrcB	6
MtrunA17Chr3g0114951	Auxin transporter-like protein 3	6
MtrunA17Chr3g0115211	Putative chromatin regulator PHD family	6
MtrunA17Chr3g0116191	Putative argininosuccinate synthase	6
MtrunA17Chr3g0116311	Putative chromatin remodeler Bromodomain family	6
MtrunA17Chr3g0116421	Putative 1,3-beta-glucan synthase	6
MtrunA17Chr3g0116931	putative protein	6
MtrunA17Chr3g0117091	Putative transcription factor MYB-HB-like family	6
MtrunA17Chr3g0117581	Putative pantothenate kinase	6
MtrunA17Chr3g0117611	Putative non-specific serine/threonine protein kinase	6
MtrunA17Chr3g0117941	Putative xanthine/uracil/vitamin C permease	6
MtrunA17Chr3g0118181	Putative NADH-ubiquinone reductase complex 1 MLRQ subunit	6
MtrunA17Chr3g0118321	Putative L-ascorbate oxidase	6
MtrunA17Chr3g0118471	Putative bifunctional inhibitor/plant lipid transfer protein/seed storage helical	6
MtrunA17Chr3g0119181	Putative ribonuclease III	6
MtrunA17Chr3g0119241	Putative protein kinase RLK-Pelle-LysM family	6
MtrunA17Chr3g0119291	Putative transcription factor Homobox-WOX family	6
MtrunA17Chr3g0119521	Putative xanthine/uracil/vitamin C permease	6
MtrunA17Chr3g0119581	Putative leucine-rich repeat domain superfamily	6
MtrunA17Chr3g0119691	Putative armadillo-like helical protein	6
MtrunA17Chr3g0119761	hypothetical protein	6
MtrunA17Chr3g0120671	putative protein	6
MtrunA17Chr3g0120881	putative protein	6
MtrunA17Chr3g0121071	Putative breast cancer type 2 susceptibility protein	6
MtrunA17Chr3g0121411	Putative phosphoric monoester hydrolase	6
MtrunA17Chr3g0121431	Putative phosphoric monoester hydrolase	6
MtrunA17Chr3g0121521	putative protein	6
MtrunA17Chr3g0121851	Putative glycine hydroxymethyltransferase	6
MtrunA17Chr3g0122631	Putative xylogalacturonan beta-1,3-xylosyltransferase	6
MtrunA17Chr3g0123171	putative protein	6
MtrunA17Chr3g0123351	Putative oxysterol-binding protein	6
MtrunA17Chr3g0123371	Putative D-cysteine desulfhydrase	6
MtrunA17Chr3g0123541	Putative Fe-S metabolism associated domain, SufE	6
MtrunA17Chr3g0123731	Putative LMBR1-like membrane protein	6
MtrunA17Chr3g0123881	Putative acylglycerol lipase	6
MtrunA17Chr3g0124171	Putative ABC-type fatty-acyl-CoA transporter	6
MtrunA17Chr3g0124431	Putative C2 domain, armadillo-like helical, C2 domain superfamily protein	6
MtrunA17Chr3g0124871	Putative porphobilinogen synthase	6
MtrunA17Chr3g0125201	Putative aminocyclopropanecarboxylate oxidase	6
MtrunA17Chr3g0125251	Putative [Histone H3]-lysine(4) N-trimethyltransferase chromatin remodeling SET family	6
MtrunA17Chr3g0126101	Putative EamA domain-containing protein	6
MtrunA17Chr3g0126131	putative protein	6
MtrunA17Chr3g0126151	Putative transcription factor AP2-EREBP family	6
MtrunA17Chr3g0126271	Putative protein kinase RLK-Pelle-LRR-III family	6
MtrunA17Chr3g0126291	Putative class I myosin tail domain-containing protein	6
MtrunA17Chr3g0126391	Putative transcription factor WRKY family	6
MtrunA17Chr3g0126601	Putative phosphomevalonate kinase	6
MtrunA17Chr3g0127301	Putative transcription factor WD40-like family	6
MtrunA17Chr3g0128111	Putative transcription factor NAM family	6
MtrunA17Chr3g0128671	Putative transcription factor WRKY family	6
MtrunA17Chr3g0128791	Putative rlpA-like protein, double-psi beta-barrel	6
MtrunA17Chr3g0129451	Putative RNA recognition motif domain, splicing factor, RBM39, splicing factor RBM39, linker	6
MtrunA17Chr3g0130141	Putative 1,3-beta-glucan synthase	6
MtrunA17Chr3g0130531	Putative DNA topoisomerase transcription factor interactor and regulator CCHC(Zn) family	6
MtrunA17Chr3g0130891	Putative transcription factor GRF family	6
MtrunA17Chr3g0130971	Putative magnesium transporter NIPA	6
MtrunA17Chr3g0131151	Putative P-type Na(+) transporter	6
MtrunA17Chr3g0131651	Putative alpha-mannosidase	6
MtrunA17Chr3g0132441	Putative Blue (type 1) copper binding protein	6
MtrunA17Chr3g0132771	Putative transcription factor WD40-like family	6
MtrunA17Chr3g0133321	Putative signal peptidase I	6
MtrunA17Chr3g0133351	Putative Serpin family protein	6
MtrunA17Chr3g0133641	Putative uroporphyrinogen-III synthase	6
MtrunA17Chr3g0133891	Putative WEB family protein	6
MtrunA17Chr3g0133991	hypothetical protein	6
MtrunA17Chr3g0134191	Putative plus-end-directed kinesin ATPase	6
MtrunA17Chr3g0134291	Putative protein kinase RLK-Pelle-SD-2b family	6
MtrunA17Chr3g0134721	Putative adenine phosphoribosyltransferase	6
MtrunA17Chr3g0135191	Putative glycosyltransferase	6
MtrunA17Chr3g0135201	Putative squalene monooxygenase	6
MtrunA17Chr3g0136301	putative protein	6
MtrunA17Chr3g0136341	Putative myosin ATPase	6
MtrunA17Chr3g0136531	Putative metallo-beta-lactamase, sterile alpha motif domain, DNA repair metallo-beta-lactamase	6
MtrunA17Chr3g0138681	putative protein	6
MtrunA17Chr3g0140001	Putative 1,4-beta-D-xylan synthase	6
MtrunA17Chr3g0140191	Putative protein unc-13 , mammalian uncoordinated 13, domain 2	6
MtrunA17Chr3g0140521	Putative tryptophan--tRNA ligase	6
MtrunA17Chr3g0140821	Putative tubulin	6
MtrunA17Chr3g0140961	Putative armadillo-like helical, symplekin, symplekin/Pta1	6
MtrunA17Chr3g0141101	Putative histidine phosphatase superfamily, clade-1	6
MtrunA17Chr3g0141351	Putative leishmanolysin	6
MtrunA17Chr3g0142301	Putative spermine oxidase transcription regulator Homeodomain-LIKE family	6
MtrunA17Chr3g0142331	Putative transcription factor WD40-like family	6
MtrunA17Chr3g0142361	Putative small-subunit processome, Utp14 protein	6
MtrunA17Chr3g0142371	Putative small-subunit processome, Utp14 protein	6
MtrunA17Chr3g0142731	Putative purine-nucleoside phosphorylase	6
MtrunA17Chr3g0142741	putative protein	6
MtrunA17Chr3g0143431	putative protein	6
MtrunA17Chr3g0143471	Putative phospholipase D	6
MtrunA17Chr3g0143651	Putative prolyl oligopeptidase	6
MtrunA17Chr3g0143741	putative protein	6
MtrunA17Chr3g0144041	Putative EH domain, EF-hand domain, EF-hand domain pair protein	6
MtrunA17Chr3g0144101	putative protein	6
MtrunA17Chr3g0144231	Putative outer envelope pore protein	6
MtrunA17Chr3g0144371	Putative 1-phosphatidylinositol 4-kinase	6
MtrunA17Chr3g0144551	Putative protein kinase RLK-Pelle-RLCK-V family	6
MtrunA17Chr3g0144581	Putative protein kinase RLK-Pelle-LRR-XIV family	6
MtrunA17Chr3g0144591	Putative reverse transcriptase zinc-binding domain-containing protein	6
MtrunA17Chr3g0145001	Putative phosphoric monoester hydrolase	6
MtrunA17Chr3g0145071	Putative plus-end-directed kinesin ATPase transcription factor C2H2 family	6
MtrunA17Chr3g0145091	Putative SH3 domain, AH/BAR domain superfamily, SH3-like domain superfamily protein	6
MtrunA17Chr3g0145131	Putative Coiled-coil domain-containing protein	6
MtrunA17Chr3g0145271	hypothetical protein	6
MtrunA17Chr3g0145281	putative protein	6
MtrunA17Chr3g0145451	Putative methylthioadenosine nucleosidase	6
MtrunA17Chr3g0145701	Putative armadillo-like helical, exportin 4/7	6
MtrunA17Chr4g0000041	Putative NADH:ubiquinone oxidoreductase intermediate-associated protein	6
MtrunA17Chr4g0000051	hypothetical protein	6
MtrunA17Chr4g0000511	Putative phosphoglycerate dehydrogenase	6
MtrunA17Chr4g0001301	Putative sister chromatid cohesion protein Pds5	6
MtrunA17Chr4g0002331	Putative P-type Ca(2+) transporter	6
MtrunA17Chr4g0002361	Putative GDP-fucose protein O-fucosyltransferase	6
MtrunA17Chr4g0003011	Putative transcription factor WD40-like family	6
MtrunA17Chr4g0003621	Putative tetratricopeptide-like helical domain superfamily	6
MtrunA17Chr4g0003821	Putative (6-4)DNA photolyase	6
MtrunA17Chr4g0004211	Putative glycosyl transferase, family 1, Glycosyl-transferase family 4_5	6
MtrunA17Chr4g0004331	Putative Heat shock protein 70 family	6
MtrunA17Chr4g0004521	Putative proteasome endopeptidase complex	6
MtrunA17Chr4g0004831	Putative AMP-dependent synthetase/ligase, AMP-binding, ANL domain-containing protein	6
MtrunA17Chr4g0004841	Putative long-chain-fatty-acid--CoA ligase	6
MtrunA17Chr4g0005481	Putative PMR5 domain, PC-Esterase	6
MtrunA17Chr4g0005701	putative protein	6
MtrunA17Chr4g0005801	Putative protein kinase RLK-Pelle-RLCK-X family	6
MtrunA17Chr4g0005851	Putative TIR domain, AAA+ ATPase domain, P-loop containing nucleoside triphosphate hydrolase	6
MtrunA17Chr4g0005891	Putative TIR domain, P-loop containing nucleoside triphosphate hydrolase	6
MtrunA17Chr4g0006031	Putative amino acid transporter, transmembrane domain-containing protein	6
MtrunA17Chr4g0006141	putative protein	6
MtrunA17Chr4g0006771	Putative TIR domain, P-loop containing nucleoside triphosphate hydrolase	6
MtrunA17Chr4g0006851	Putative mitochondrial carrier protein	6
MtrunA17Chr4g0007301	putative protein	6
MtrunA17Chr4g0008361	Putative purine-nucleoside phosphorylase	6
MtrunA17Chr4g0008391	putative protein	6
MtrunA17Chr4g0008401	Putative purine-nucleoside phosphorylase	6
MtrunA17Chr4g0009081	hypothetical protein	6
MtrunA17Chr4g0009171	Putative TIR domain, AAA+ ATPase domain, P-loop containing nucleoside triphosphate hydrolase	6
MtrunA17Chr4g0010121	Putative omega-hydroxypalmitate O-feruloyl transferase	6
MtrunA17Chr4g0010261	Putative P-loop containing nucleoside triphosphate hydrolase, leucine-rich repeat domain superfamily	6
MtrunA17Chr4g0010301	Putative six-bladed beta-propeller, TolB	6
MtrunA17Chr4g0010871	Putative DNA helicase	6
MtrunA17Chr4g0011271	Putative exocyst complex component EXOC3/Sec6	6
MtrunA17Chr4g0011971	Putative spindle and kinetochore-associated protein	6
MtrunA17Chr4g0012661	Putative polynucleotide adenylyltransferase	6
MtrunA17Chr4g0012861	Putative transcription factor & chromatin remodeling CW-Zn-B3/VAL family	6
MtrunA17Chr4g0013131	Putative protein kinase CAMK-CAMKL-CHK1 family	6
MtrunA17Chr4g0013741	Putative cyclin-dependent kinase SCY1-SCYL2 family	6
MtrunA17Chr4g0013831	Putative histidine kinase response regulator and transcription factor RR-A-type family	6
MtrunA17Chr4g0017211	Putative DNA helicase chromatin remodeling SNF2 family	6
MtrunA17Chr4g0017401	Putative RNA recognition motif domain, nucleotide-binding alpha-beta plait domain superfamily	6
MtrunA17Chr4g0017921	Putative transcription factor NAM family	6
MtrunA17Chr4g0018611	Putative DNA-directed RNA polymerase III subunit RPC4	6
MtrunA17Chr4g0018661	putative protein	6
MtrunA17Chr4g0018781	Putative trehalose-phosphatase	6
MtrunA17Chr4g0018791	Putative trehalose-phosphatase	6
MtrunA17Chr4g0019121	putative protein	6
MtrunA17Chr4g0019301	Putative tRNA-dihydrouridine(20/20a) synthase, aldolase-type TIM barrel	6
MtrunA17Chr4g0019381	Putative [Histone H3]-lysine(4) N-trimethyltransferase chromatin regulator PHD family	6
MtrunA17Chr4g0019701	Putative transcription factor WD40-like family	6
MtrunA17Chr4g0020041	Putative cytochrome P450	6
MtrunA17Chr4g0020241	Putative carboxypeptidase D	6
MtrunA17Chr4g0020821	Putative FAD-binding domain, ubiquinone biosynthesis hydroxylase UbiH/COQ6	6
MtrunA17Chr4g0021051	Putative DNA topoisomerase	6
MtrunA17Chr4g0022171	Putative protein-serine/threonine phosphatase	6
MtrunA17Chr4g0022431	Putative protein kinase RLK-Pelle-LRR-V family	6
MtrunA17Chr4g0023741	Putative [Histone H3]-lysine(4) N-trimethyltransferase chromatin remodeling SET family	6
MtrunA17Chr4g0024511	Putative uncharacterized GPI-anchored protein-lke	6
MtrunA17Chr4g0024811	putative protein	6
MtrunA17Chr4g0024871	hypothetical protein	6
MtrunA17Chr4g0025241	Putative condensin complex subunit 2/barren	6
MtrunA17Chr4g0025271	Putative peptidylprolyl isomerase	6
MtrunA17Chr4g0025471	Putative protein-serine/threonine phosphatase	6
MtrunA17Chr4g0025831	Putative TIR domain, P-loop containing nucleoside triphosphate hydrolase	6
MtrunA17Chr4g0027391	Putative transcription factor & chromatin remodeling DDT family	6
MtrunA17Chr4g0027491	Putative UDP-glucuronate decarboxylase	6
MtrunA17Chr4g0027711	Putative chromatin regulator PHD family	6
MtrunA17Chr4g0027721	Putative vacuolar protein sorting-associated protein	6
MtrunA17Chr4g0027771	Putative transcription factor C2H2 family	6
MtrunA17Chr4g0028881	Putative nucleotide-diphospho-sugar transferase	6
MtrunA17Chr4g0030391	Putative DNA-directed RNA polymerase	6
MtrunA17Chr4g0030701	Putative cytochrome P450	6
MtrunA17Chr4g0030801	Putative nodulin homeobox protein	6
MtrunA17Chr4g0030911	Putative small monomeric GTPase	6
MtrunA17Chr4g0031521	Putative protein-serine/threonine phosphatase	6
MtrunA17Chr4g0031541	Putative transferase, protein kinase RLK-Pelle-RLCK-VIIa-2 family	6
MtrunA17Chr4g0033061	Putative IRK-interacting protein	6
MtrunA17Chr4g0033461	putative protein	6
MtrunA17Chr4g0034061	Putative non-specific serine/threonine protein kinase	6
MtrunA17Chr4g0034511	Putative 1-acylglycerol-3-phosphate O-acyltransferase	6
MtrunA17Chr4g0034581	Putative lipid-transfer protein DIR1	6
MtrunA17Chr4g0034901	Putative glucan endo-1,3-beta-D-glucosidase	6
MtrunA17Chr4g0034911	Putative cyclase-associated protein CAP/septum formation inhibitor MinC	6
MtrunA17Chr4g0035031	Putative RNA recognition motif domain, nucleotide-binding alpha-beta plait domain superfamily	6
MtrunA17Chr4g0035311	Putative dihydrofolate reductase, Thymidylate synthase	6
MtrunA17Chr4g0035661	Putative plus-end-directed kinesin ATPase transcription factor C2H2 family	6
MtrunA17Chr4g0035981	Putative fructose-bisphosphate aldolase	6
MtrunA17Chr4g0036001	Putative plus-end-directed kinesin ATPase	6
MtrunA17Chr4g0036031	Putative dihydroflavanol 4-reductase	6
MtrunA17Chr4g0036041	Putative V-ATPase proteolipid subunit, F/V-ATP synthase subunit C superfamily	6
MtrunA17Chr4g0036901	Putative tetratricopeptide-like helical domain superfamily, pentacotripeptide-repeat region of PRORP	6
MtrunA17Chr4g0037181	putative protein	6
MtrunA17Chr4g0037331	Putative Thaumatin family	6
MtrunA17Chr4g0037341	hypothetical protein	6
MtrunA17Chr4g0037361	Putative amino acid transporter, transmembrane domain-containing protein	6
MtrunA17Chr4g0037511	Putative aconitate hydratase	6
MtrunA17Chr4g0037541	Putative magnesium transporter NIPA	6
MtrunA17Chr4g0037561	Putative protein kinase RLK-Pelle-LRR-III family	6
MtrunA17Chr4g0037581	Putative Homeobox-like domain superfamily protein	6
MtrunA17Chr4g0037591	putative protein	6
MtrunA17Chr4g0037651	Putative Arf GTPase activating protein	6
MtrunA17Chr4g0037701	Putative RNA recognition motif domain, Zinc finger, RanBP2-type, RNA-binding domain superfamily	6
MtrunA17Chr4g0038091	Putative protein kinase STE-STE-Pl family	6
MtrunA17Chr4g0038311	Putative carboxypeptidase D	6
MtrunA17Chr4g0038401	Putative tetratricopeptide-like helical domain superfamily	6
MtrunA17Chr4g0038551	Putative nucleolar 27S pre-rRNA processing, Urb2/Npa2	6
MtrunA17Chr4g0038661	Putative Tim44-like domain, RGS domain, NTF2-like domain superfamily protein	6
MtrunA17Chr4g0038781	putative protein	6
MtrunA17Chr4g0038871	Putative transcription factor & chromatin remodeling DDT family	6
MtrunA17Chr4g0038931	Putative DnaJ domain, tetratricopeptide-like helical domain superfamily	6
MtrunA17Chr4g0039981	Putative WEB family protein	6
MtrunA17Chr4g0040511	Putative transcription factor & chromatin remodeling DDT family	6
MtrunA17Chr4g0040641	Putative mak16 protein	6
MtrunA17Chr4g0040821	Putative tetratricopeptide-like helical domain superfamily	6
MtrunA17Chr4g0040861	Putative retrotransposon gag domain-containing protein	6
MtrunA17Chr4g0041371	Putative aspartate transaminase	6
MtrunA17Chr4g0041611	Putative TIR domain, P-loop containing nucleoside triphosphate hydrolase	6
MtrunA17Chr4g0042061	Putative minus-end-directed kinesin ATPase	6
MtrunA17Chr4g0042231	putative protein	6
MtrunA17Chr4g0043121	Putative S-adenosyl-L-methionine-dependent methyltransferase	6
MtrunA17Chr4g0043131	Putative S-adenosyl-L-methionine-dependent methyltransferase	6
MtrunA17Chr4g0043911	Putative GDP-fucose protein O-fucosyltransferase	6
MtrunA17Chr4g0044421	Putative transcription factor MYB-HB-like family	6
MtrunA17Chr4g0044691	Putative protein kinase RLK-Pelle-URK-1 family	6
MtrunA17Chr4g0045031	Putative vacuolar protein sorting-associated protein	6
MtrunA17Chr4g0045171	Putative Zinc finger, RING-CH-type, Zinc finger, RING/FYVE/PHD-type	6
MtrunA17Chr4g0045321	Putative peptidylprolyl isomerase	6
MtrunA17Chr4g0045361	Putative transcription factor MYB-HB-like family	6
MtrunA17Chr4g0045391	putative protein	6
MtrunA17Chr4g0045401	putative protein	6
MtrunA17Chr4g0045511	Putative Phox-associated domain, sorting nexin, PX domain superfamily	6
MtrunA17Chr4g0045561	Putative transcription factor bHLH family	6
MtrunA17Chr4g0045611	putative protein	6
MtrunA17Chr4g0045871	Putative protoporphyrin ferrochelatase	6
MtrunA17Chr4g0046611	Putative uncharacterized protein	6
MtrunA17Chr4g0047371	Putative Zinc finger, RING-type	6
MtrunA17Chr4g0047391	Putative vesicle-fusing ATPase	6
MtrunA17Chr4g0047591	Putative tetratricopeptide-like helical domain superfamily	6
MtrunA17Chr4g0047611	Putative protein-serine/threonine phosphatase	6
MtrunA17Chr4g0047951	Putative Tapt1 family protein	6
MtrunA17Chr4g0047961	putative protein	6
MtrunA17Chr4g0048011	putative protein	6
MtrunA17Chr4g0048091	Putative 3-dehydroquinate dehydratase, Shikimate dehydrogenase	6
MtrunA17Chr4g0048411	Putative sugar transport protein STP/MST-like, plant	6
MtrunA17Chr4g0048541	Putative PB1 domain-containing protein	6
MtrunA17Chr4g0049431	Putative histidine phosphatase superfamily, clade-1	6
MtrunA17Chr4g0049791	Putative Costars domain-containing protein	6
MtrunA17Chr4g0050021	Putative BTB/POZ domain, NPH3 domain, NPH3/RPT2-like family protein	6
MtrunA17Chr4g0050591	Beta-xylosidase/alpha-L-arabinofuranosidase 2	6
MtrunA17Chr4g0051071	Putative alpha/Beta hydrolase, lipase	6
MtrunA17Chr4g0051191	Putative mitogen-activated protein kinase kinase kinase STE-STE11 family	6
MtrunA17Chr4g0051201	hypothetical protein	6
MtrunA17Chr4g0051211	Putative tetrahydroberberine oxidase	6
MtrunA17Chr4g0051221	hypothetical protein	6
MtrunA17Chr4g0051281	Putative leucine-rich repeat-containing, plant-type, leucine-rich repeat domain superfamily	6
MtrunA17Chr4g0051631	Putative purine-nucleoside phosphorylase	6
MtrunA17Chr4g0051891	Putative N-acetylneuraminate 7-O(or 9-O)-acetyltransferase	6
MtrunA17Chr4g0052401	Putative potassium transporter	6
MtrunA17Chr4g0052601	Putative transcription factor/ chromatin remodeling BED-type(Zn) family	6
MtrunA17Chr4g0052611	Putative HAT dimerisation domain, ribonuclease H-like superfamily, hAT-like transposase, RNase-H	6
MtrunA17Chr4g0053041	Putative PLC-like phosphodiesterase, TIM beta/alpha-barrel domain superfamily	6
MtrunA17Chr4g0053651	Putative transcription factor WD40-like family	6
MtrunA17Chr4g0053721	Putative nepenthesin	6
MtrunA17Chr4g0053731	putative protein	6
MtrunA17Chr4g0054001	Putative formin, FH2 domain-containing protein	6
MtrunA17Chr4g0054011	Putative cyclin domain-containing protein	6
MtrunA17Chr4g0054401	Putative protein crowded nuclei	6
MtrunA17Chr4g0054951	Putative inositol-polyphosphate 5-phosphatase	6
MtrunA17Chr4g0055051	Putative dynamin stalk domain, dynamin, GTPase region, GTPase effector domain, Dynamin superfamily	6
MtrunA17Chr4g0055131	Putative NYN domain, limkain-b1-type, meiosis regulator and mRNA stability factor 1	6
MtrunA17Chr4g0055281	Putative beta-amylase	6
MtrunA17Chr4g0055321	Putative target SNARE coiled-coil domain-containing protein	6
MtrunA17Chr4g0055851	Putative transcription factor HD-ZIP family	6
MtrunA17Chr4g0056041	Putative transcription factor interactor and regulator C3H-WRC/GRF family	6
MtrunA17Chr4g0056401	Putative bifunctional inhibitor/plant lipid transfer protein/seed storage helical	6
MtrunA17Chr4g0056441	Putative oxysterol-binding protein	6
MtrunA17Chr4g0056501	Putative beta-fructofuranosidase	6
MtrunA17Chr4g0056511	Putative L-ascorbate oxidase	6
MtrunA17Chr4g0056621	Putative bifunctional inhibitor/plant lipid transfer protein/seed storage helical	6
MtrunA17Chr4g0056851	Putative sec1-like protein	6
MtrunA17Chr4g0057261	Putative Ubiquitin-like domain, BAG domain, Ubiquitin-like domain superfamily	6
MtrunA17Chr4g0057271	Putative 1-acylglycerophosphocholine O-acyltransferase	6
MtrunA17Chr4g0057731	Putative beta-lactamase	6
MtrunA17Chr4g0058251	putative protein	6
MtrunA17Chr4g0058541	Putative leucine-rich repeat domain superfamily	6
MtrunA17Chr4g0058631	Putative transcription factor MYB-HB-like family	6
MtrunA17Chr4g0059611	Putative MT-associated protein TORTIFOLIA1/SPIRAL2	6
MtrunA17Chr4g0060231	Putative YLP motif-containing protein	6
MtrunA17Chr4g0060391	Putative bifunctional inhibitor/plant lipid transfer protein/seed storage helical	6
MtrunA17Chr4g0060931	Putative transcription factor NAM family	6
MtrunA17Chr4g0061101	hypothetical protein	6
MtrunA17Chr4g0061111	Putative tensin phosphatase, C2 domain, formin, FH2 domain, protein-tyrosine phosphatase	6
MtrunA17Chr4g0061121	putative protein	6
MtrunA17Chr4g0061201	Putative transferase, protein kinase RLK-Pelle-LRR-Xb-2 family	6
MtrunA17Chr4g0061721	Putative beta-aspartyl-peptidase	6
MtrunA17Chr4g0061781	Putative GDP-fucose protein O-fucosyltransferase	6
MtrunA17Chr4g0061791	Putative transcription factor bHLH family	6
MtrunA17Chr4g0061951	Agmatine deiminase	6
MtrunA17Chr4g0062501	hypothetical protein	6
MtrunA17Chr4g0062551	Putative transcription factor AP2-EREBP family	6
MtrunA17Chr4g0062561	Putative ubiquitinyl hydrolase 1	6
MtrunA17Chr4g0062671	Putative transcription initiation factor TFIID subunit 2	6
MtrunA17Chr4g0062751	Putative histone deacetylase	6
MtrunA17Chr4g0062941	Putative post-transcriptional gene silencing PAZ-Argonaute family	6
MtrunA17Chr4g0063031	putative protein	6
MtrunA17Chr4g0063051	Putative protein-serine/threonine phosphatase	6
MtrunA17Chr4g0063481	hypothetical protein	6
MtrunA17Chr4g0063491	Putative dynein ATPase	6
MtrunA17Chr4g0064061	Putative transcription factor WD40-like family	6
MtrunA17Chr4g0064101	Putative transcription factor WD40-like family	6
MtrunA17Chr4g0064191	putative protein	6
MtrunA17Chr4g0064201	Putative protein kinase RLK-Pelle-RLCK-VIIa-2 family	6
MtrunA17Chr4g0064361	Putative bifunctional inhibitor/plant lipid transfer protein/seed storage helical	6
MtrunA17Chr4g0064391	Putative ANTH domain, ENTH domain, ANTH domain superfamily protein	6
MtrunA17Chr4g0064781	Putative codeine 3-O-demethylase	6
MtrunA17Chr4g0064851	Putative glycosidase	6
MtrunA17Chr4g0064861	Putative acting on peptide bonds (peptidase)	6
MtrunA17Chr4g0065991	Putative primary-amine oxidase	6
MtrunA17Chr4g0066121	Putative deacetoxyvindoline 4-hydroxylase	6
MtrunA17Chr4g0066131	Putative UDP-glucuronosyl/UDP-glucosyltransferase, UDP-glycosyltransferase family	6
MtrunA17Chr4g0066731	putative protein	6
MtrunA17Chr4g0066971	Putative transcription factor MYB-HB-like family	6
MtrunA17Chr4g0066981	Putative AMP-activated kinase, glycogen-binding protein	6
MtrunA17Chr4g0067721	putative protein	6
MtrunA17Chr4g0068201	Putative dihydrolipoyl dehydrogenase	6
MtrunA17Chr4g0068411	Putative protein kinase TKL-CTR1-DRK-2 family	6
MtrunA17Chr4g0068441	Putative triacylglycerol lipase	6
MtrunA17Chr4g0068471	Putative transcription factor GRAS family	6
MtrunA17Chr4g0068811	Putative N-acetylneuraminate 7-O(or 9-O)-acetyltransferase	6
MtrunA17Chr4g0068861	Putative carboxypeptidase D	6
MtrunA17Chr4g0069101	Putative RNA-directed DNA polymerase	6
MtrunA17Chr4g0069141	Putative plus-end-directed kinesin ATPase	6
MtrunA17Chr4g0069271	Putative target SNARE coiled-coil domain-containing protein	6
MtrunA17Chr4g0069591	putative protein	6
MtrunA17Chr4g0069601	putative protein	6
MtrunA17Chr4g0069841	Putative pectinesterase	6
MtrunA17Chr4g0070001	Putative plus-end-directed kinesin ATPase	6
MtrunA17Chr4g0070071	Putative small auxin-up RNA	6
MtrunA17Chr4g0070131	putative protein	6
MtrunA17Chr4g0070771	Putative myosin ATPase	6
MtrunA17Chr4g0071071	Putative feruloyl esterase	6
MtrunA17Chr4g0071701	Putative Clp, repeat (R) domain, Clp domain superfamily protein	6
MtrunA17Chr4g0071911	Putative glycosyl transferase, family 14	6
MtrunA17Chr4g0072141	Putative lysine--tRNA ligase	6
MtrunA17Chr4g0072191	Putative homogentisate phytyltransferase	6
MtrunA17Chr4g0072311	putative protein	6
MtrunA17Chr4g0072721	Putative dethiobiotin synthase, Adenosylmethionine--8-amino-7-oxononanoate transaminase	6
MtrunA17Chr4g0072891	Putative protein kinase RLK-Pelle-RLCK-VI family	6
MtrunA17Chr4g0072941	Putative diacylglycerol kinase (ATP)	6
MtrunA17Chr4g0073161	Putative transcription factor C2H2 family	6
MtrunA17Chr4g0073951	Putative Endonuclease/exonuclease/phosphatase superfamily	6
MtrunA17Chr4g0074301	Putative XS domain-containing protein	6
MtrunA17Chr4g0075241	Putative peroxidase	6
MtrunA17Chr4g0076161	Putative premnaspirodiene oxygenase	6
MtrunA17Chr4g0076351	Putative hydrolase	6
MtrunA17Chr4g0076631	Putative serine aminopeptidase, S33, alpha/Beta hydrolase	6
MtrunA17Chr4g0076641	Putative glutathione transferase	6
MtrunA17Chr4g0076701	Putative F-box domain-containing protein	6
MtrunA17Chr4g0076991	Putative glucosylceramidase	6
MtrunA17Chr5g0393611	Putative DNA-directed DNA polymerase	6
MtrunA17Chr5g0393721	Putative transcription factor bHLH family	6
MtrunA17Chr5g0393901	Putative non-specific serine/threonine protein kinase	6
MtrunA17Chr5g0393971	Putative The Golgi pH regulator/GPCR-type G protein	6
MtrunA17Chr5g0394631	Putative transcription regulator GNAT family	6
MtrunA17Chr5g0394751	Putative 12-oxophytodienoate reductase	6
MtrunA17Chr5g0395071	putative protein	6
MtrunA17Chr5g0395091	putative protein	6
MtrunA17Chr5g0395261	Putative WEB family protein	6
MtrunA17Chr5g0395621	Putative importin-beta domain, armadillo-like helical, exportin-1/Importin-beta	6
MtrunA17Chr5g0396151	Putative cytochrome c, class IA/ IB, cytochrome c-like domain superfamily	6
MtrunA17Chr5g0396481	Putative magnesium chelatase	6
MtrunA17Chr5g0397151	Putative Zinc finger, MIZ-type, Zinc finger, RING/FYVE/PHD-type	6
MtrunA17Chr5g0397501	Putative transcription factor & chromatin remodeling JmjC-ARID family	6
MtrunA17Chr5g0397511	Putative chromatin regulator PHD family	6
MtrunA17Chr5g0397651	Putative protein kinase RLK-Pelle-LRR-VI-2 family	6
MtrunA17Chr5g0398161	Putative phospholipase D	6
MtrunA17Chr5g0398401	Putative cucumisin	6
MtrunA17Chr5g0398441	Putative protein kinase RLK-Pelle-LRR-VII-1 family	6
MtrunA17Chr5g0398681	Putative deoxyribodipyrimidine photo-lyase	6
MtrunA17Chr5g0398901	Putative Heat shock chaperonin-binding, tetratricopeptide-like helical domain superfamily	6
MtrunA17Chr5g0399031	Putative adenine phosphoribosyltransferase	6
MtrunA17Chr5g0399151	Putative CRAL-TRIO lipid binding domain, CRAL/TRIO domain, CRAL/TRIO domain superfamily	6
MtrunA17Chr5g0399661	Putative FAD-binding domain, FAD/NAD(P)-binding domain superfamily	6
MtrunA17Chr5g0399791	Putative ASX domain, UCH-binding domain superfamily, GATA transcription factor 26/27	6
MtrunA17Chr5g0400091	putative protein	6
MtrunA17Chr5g0400661	Putative transcription factor bHLH family	6
MtrunA17Chr5g0401131	Putative transcription factor GRAS family	6
MtrunA17Chr5g0401171	Putative adenylyl-sulfate kinase	6
MtrunA17Chr5g0401201	Putative Porin domain superfamily, eukaryotic porin/Tom40	6
MtrunA17Chr5g0401301	Putative glucan endo-1,3-beta-D-glucosidase	6
MtrunA17Chr5g0401591	putative protein	6
MtrunA17Chr5g0401991	Putative histone acetyltransferase	6
MtrunA17Chr5g0402001	Putative histone acetyltransferase	6
MtrunA17Chr5g0402011	Putative histone acetyltransferase	6
MtrunA17Chr5g0402031	Putative transcription factor bHLH family	6
MtrunA17Chr5g0402261	Putative suppressor of white apricot domain-containing protein	6
MtrunA17Chr5g0402411	Putative Sec8 exocyst complex component specific domain, exocyst complex component Sec8/EXOC4	6
MtrunA17Chr5g0402891	Putative HAT dimerisation domain, ribonuclease H-like superfamily, hAT-like transposase, RNase-H	6
MtrunA17Chr5g0403231	Putative ternary complex factor MIP1, leucine-zipper	6
MtrunA17Chr5g0403261	Putative transcription factor interactor and regulator LIM family	6
MtrunA17Chr5g0404141	Putative triacylglycerol lipase	6
MtrunA17Chr5g0405131	putative protein	6
MtrunA17Chr5g0405181	Putative plus-end-directed kinesin ATPase	6
MtrunA17Chr5g0405271	Putative GDP-mannose 4,6-dehydratase	6
MtrunA17Chr5g0405731	Putative L-ascorbate peroxidase	6
MtrunA17Chr5g0406331	Putative amino acid transporter, transmembrane domain-containing protein	6
MtrunA17Chr5g0406801	Putative phosphatidylinositol-3,4-bisphosphate 4-phosphatase	6
MtrunA17Chr5g0407081	putative protein	6
MtrunA17Chr5g0407331	Putative membrane transport protein	6
MtrunA17Chr5g0407541	Putative thioredoxin-disulfide reductase	6
MtrunA17Chr5g0407701	Putative tripeptidyl-peptidase II	6
MtrunA17Chr5g0407791	Putative minus-end-directed kinesin ATPase	6
MtrunA17Chr5g0408171	Putative nucleotide-diphospho-sugar transferase	6
MtrunA17Chr5g0408221	Putative modifying wall lignin-1/2	6
MtrunA17Chr5g0408891	Putative poly(A)-specific ribonuclease	6
MtrunA17Chr5g0408931	Putative phosphatidyl-myo-inositol alpha-mannosyltransferase	6
MtrunA17Chr5g0409041	Putative protein kinase RLK-Pelle-LRR-XIIIa family	6
MtrunA17Chr5g0409181	Putative chromatin remodeler Bromodomain family	6
MtrunA17Chr5g0409581	Putative pleckstrin domain, START domain, protein ENHANCED DISEASE RESISTANCE 2	6
MtrunA17Chr5g0410141	Putative transcription regulator IWS1 family	6
MtrunA17Chr5g0410171	Putative ankyrin repeat-containing domain, PGG domain, ankyrin repeat-containing domain superfamily	6
MtrunA17Chr5g0410331	Putative alpha/Beta hydrolase	6
MtrunA17Chr5g0410721	Putative [Histone H3]-dimethyl-L-lysine(36) demethylase	6
MtrunA17Chr5g0410901	Putative tetratricopeptide-like helical domain superfamily	6
MtrunA17Chr5g0411081	Putative transcription factor C2H2 family	6
MtrunA17Chr5g0411271	Putative ubiquitinyl hydrolase 1	6
MtrunA17Chr5g0411281	putative protein	6
MtrunA17Chr5g0412781	putative protein	6
MtrunA17Chr5g0413671	Putative RNA recognition motif domain, PWI domain, RNA-binding domain superfamily	6
MtrunA17Chr5g0413801	Putative six-bladed beta-propeller, TolB	6
MtrunA17Chr5g0413851	Putative PMR5 domain, PC-Esterase	6
MtrunA17Chr5g0414271	Putative cyclin domain-containing protein	6
MtrunA17Chr5g0414351	Putative leucine-rich repeat domain superfamily	6
MtrunA17Chr5g0414471	Putative DnaJ domain, Chaperone J-domain superfamily	6
MtrunA17Chr5g0414621	Putative probable transposase, Ptta/En/Spm, plant	6
MtrunA17Chr5g0414821	Putative matrilysin	6
MtrunA17Chr5g0414991	Putative pyruvate dehydrogenase (acetyl-transferring)	6
MtrunA17Chr5g0415031	Putative transcription regulator Others family	6
MtrunA17Chr5g0415181	Putative Zinc finger, SWIM-type	6
MtrunA17Chr5g0415271	Putative P-type phospholipid transporter	6
MtrunA17Chr5g0415291	Putative transcription factor bHLH family	6
MtrunA17Chr5g0415341	Putative wall-associated receptor kinase, galacturonan-binding domain-containing protein	6
MtrunA17Chr5g0415381	putative protein	6
MtrunA17Chr5g0415641	Putative TIR domain-containing protein	6
MtrunA17Chr5g0418321	Putative chorismate mutase	6
MtrunA17Chr5g0418651	Putative remorin	6
MtrunA17Chr5g0420671	hypothetical protein	6
MtrunA17Chr5g0421591	Putative minus-end-directed kinesin ATPase	6
MtrunA17Chr5g0421731	Putative transcription factor B3-Domain family	6
MtrunA17Chr5g0421851	Putative transcription factor B3-Domain family	6
MtrunA17Chr5g0421921	Putative transcription factor B3-Domain family	6
MtrunA17Chr5g0426311	Putative RNA recognition motif domain, nucleotide-binding alpha-beta plait domain superfamily	6
MtrunA17Chr5g0426951	Putative Heat shock protein DnaJ, cysteine-rich	6
MtrunA17Chr5g0427331	Putative clathrin adaptor, mu subunit, Longin-like domain superfamily	6
MtrunA17Chr5g0427811	Putative chromatin remodeling & transcription regulator BTB-POZ family	6
MtrunA17Chr5g0428001	Putative glycine hydroxymethyltransferase	6
MtrunA17Chr5g0428501	putative protein	6
MtrunA17Chr5g0428541	Putative protein kinase RLK-Pelle-LRR-III family	6
MtrunA17Chr5g0428751	Putative DNA mismatch repair protein MutS, core	6
MtrunA17Chr5g0428811	Putative aminoacyl-tRNA synthetase, class I, HORMA domain superfamily	6
MtrunA17Chr5g0429191	Putative PC-Esterase	6
MtrunA17Chr5g0429871	Putative ABC-type ferric hydroxamate transporter	6
MtrunA17Chr5g0429941	Putative RNA recognition motif domain, nucleotide-binding alpha-beta plait domain superfamily	6
MtrunA17Chr5g0429951	Putative virus X resistance protein-like, coiled-coil	6
MtrunA17Chr5g0430191	Putative phosphoinositide phospholipase C	6
MtrunA17Chr5g0430331	Putative virus X resistance protein-like, coiled-coil	6
MtrunA17Chr5g0430421	putative protein	6
MtrunA17Chr5g0430511	Putative virus X resistance protein-like, coiled-coil	6
MtrunA17Chr5g0430661	Putative RNA recognition motif domain, nucleotide-binding alpha-beta plait domain superfamily	6
MtrunA17Chr5g0430671	Putative exodeoxyribonuclease III	6
MtrunA17Chr5g0430691	Putative reverse transcriptase zinc-binding domain-containing protein	6
MtrunA17Chr5g0432241	Putative O-methyltransferase domain, plant methyltransferase dimerisation	6
MtrunA17Chr5g0433071	Putative ABC-type Cd(2+) transporter	6
MtrunA17Chr5g0433101	Putative pentatricopeptide repeat-containing protein PPR5	6
MtrunA17Chr5g0433761	Putative sucrose synthase	6
MtrunA17Chr5g0434591	Putative glucan endo-1,3-beta-D-glucosidase	6
MtrunA17Chr5g0435251	Putative C2 domain-containing protein	6
MtrunA17Chr5g0435291	Putative clathrin/coatomer adaptor, adaptin-like, AP complex subunit beta	6
MtrunA17Chr5g0435681	Putative AT-hook motif nuclear-localized protein 15-29	6
MtrunA17Chr5g0436501	Putative transcription factor MYB-HB-like family	6
MtrunA17Chr5g0437771	Putative biotin/lipoyl attachment	6
MtrunA17Chr5g0438071	Putative protein kinase RLK-Pelle-DLSV family	6
MtrunA17Chr5g0441021	Putative protein kinase RLK-Pelle-RLCK-VIIa-2 family	6
MtrunA17Chr5g0441291	Putative cation/H+ exchanger, sodium/solute symporter superfamily	6
MtrunA17Chr5g0441801	Putative Rho GTPase activation protein	6
MtrunA17Chr5g0442091	Putative magnesium transporter NIPA	6
MtrunA17Chr5g0442141	Putative DNA helicase chromatin remodeling SNF2 family	6
MtrunA17Chr5g0443871	Putative TIR domain, P-loop containing nucleoside triphosphate hydrolase	6
MtrunA17Chr5g0443941	Putative TIR domain, P-loop containing nucleoside triphosphate hydrolase	6
MtrunA17Chr5g0444511	Putative Rab3 GTPase-activating protein catalytic subunit	6
MtrunA17Chr5g0444681	Putative suppressor of white apricot domain-containing protein	6
MtrunA17Chr5g0444691	Putative SWAP/Surp superfamily, suppressor of white apricot	6
MtrunA17Chr5g0444821	Putative probable metalloprotease EGY1	6
MtrunA17Chr5g0445151	Putative glycerophosphodiester phosphodiesterase	6
MtrunA17Chr5g0445161	Putative pirin domain, rmlC-like cupin domain superfamily, rmlC-like jelly roll	6
MtrunA17Chr5g0445591	Putative CBS domain, CNNM, transmembrane domain, Transporter-associated domain-containing protein	6
MtrunA17Chr5g0446471	putative protein	6
MtrunA17Chr5g0446481	Putative protein DEK	6
MtrunA17Chr5g0447201	Putative glycosyl hydrolase 36, aldolase-type TIM barrel, glycoside hydrolase superfamily	6
MtrunA17Chr5g0447231	Putative amino acid transporter, transmembrane domain-containing protein	6
MtrunA17Chr5g0447581	Putative Heat shock protein Hsp90 family	6
MtrunA17Chr5g0447641	Putative histidine kinase response regulator and transcription factor RR-A-type family	6
MtrunA17Chr5g0448001	Putative FAS1 domain-containing protein	6
MtrunA17Chr5g0448081	hypothetical protein	6
MtrunA17Chr5g0448191	Putative acetyl-CoA C-acetyltransferase	6
MtrunA17Chr5g0448751	Putative CBS domain, chloride channel, voltage gated, chloride channel, core	6
MtrunA17Chr5g0448771	Putative Sec7 domain, mon2, dimerisation and cyclophilin-binding domain, Sec7 domain superfamily	6
MtrunA17Chr6g0449061	Putative multi antimicrobial extrusion protein	6
MtrunA17Chr6g0449581	Putative tetratricopeptide-like helical domain superfamily	6
MtrunA17Chr6g0449881	Putative isocitrate dehydrogenase (NADP(+))	6
MtrunA17Chr6g0449941	Putative oligomeric Golgi complex subunit 7 protein	6
MtrunA17Chr6g0449981	Putative phosphodiesterase I	6
MtrunA17Chr6g0453821	Putative F-box domain, leucine-rich repeat domain superfamily, F-box-like domain superfamily	6
MtrunA17Chr6g0453901	Putative F-box domain, leucine-rich repeat domain superfamily, F-box-like domain superfamily	6
MtrunA17Chr6g0453921	Putative Phytocyanin domain, cupredoxin	6
MtrunA17Chr6g0454051	Putative ribonuclease H-like superfamily	6
MtrunA17Chr6g0454851	Putative TIR domain, heavy metal-associated domain, HMA, leucine-rich repeat domain superfamily	6
MtrunA17Chr6g0454911	putative protein	6
MtrunA17Chr6g0455451	Putative UDP-arabinopyranose mutase	6
MtrunA17Chr6g0456031	Putative sulfate adenylyltransferase	6
MtrunA17Chr6g0456691	Putative PMR5 domain, PC-Esterase	6
MtrunA17Chr6g0457101	Putative ankyrin repeat-containing domain, PGG domain, ankyrin repeat-containing domain superfamily	6
MtrunA17Chr6g0457221	Putative transcription factor C2H2 family	6
MtrunA17Chr6g0458181	Putative glycerol-3-phosphate dehydrogenase (NAD(+))	6
MtrunA17Chr6g0458201	Putative pectate lyase	6
MtrunA17Chr6g0458951	Putative ankyrin repeat-containing domain-containing protein	6
MtrunA17Chr6g0459861	Putative protein-serine/threonine phosphatase	6
MtrunA17Chr6g0460231	Putative non-reducing end alpha-L-arabinofuranosidase	6
MtrunA17Chr6g0460251	Putative non-reducing end alpha-L-arabinofuranosidase	6
MtrunA17Chr6g0460841	Putative AAA+ ATPase domain, DNA polymerase III, clamp loader complex, gamma/delta/delta subunit	6
MtrunA17Chr6g0460871	Putative valine--tRNA ligase	6
MtrunA17Chr6g0460881	Putative amino acid/polyamine transporter I, cationic amino acid transporter	6
MtrunA17Chr6g0460961	Putative protein kinase RLK-Pelle-LRR-VI-1 family	6
MtrunA17Chr6g0461261	Putative target SNARE coiled-coil domain, syntaxin domain-containing protein	6
MtrunA17Chr6g0461421	Putative arabinogalactan protein 3/12/13/14/21	6
MtrunA17Chr6g0461561	Putative armadillo-like helical protein	6
MtrunA17Chr6g0461841	Putative protein kinase TKL-Pl-6 family	6
MtrunA17Chr6g0462451	Putative sucrose/H+ symporter, plant, MFS transporter superfamily	6
MtrunA17Chr6g0462501	Putative histidinol-phosphate transaminase	6
MtrunA17Chr6g0462511	Putative DNA-binding pseudobarrel domain superfamily	6
MtrunA17Chr6g0462581	Putative AAA+ ATPase domain, ATPase, AAA-type, core, AAA ATPase, AAA+ lid domain-containing protein	6
MtrunA17Chr6g0462711	Putative Heat shock protein 70 family	6
MtrunA17Chr6g0463911	Putative transcription factor Trihelix family	6
MtrunA17Chr6g0464331	putative protein	6
MtrunA17Chr6g0464571	Putative RNA recognition motif domain, nucleotide-binding alpha-beta plait domain superfamily	6
MtrunA17Chr6g0467611	Putative proteinase inhibitor I3, Kunitz legume, kunitz inhibitor STI-like superfamily	6
MtrunA17Chr6g0467861	Putative shikimate O-hydroxycinnamoyltransferase	6
MtrunA17Chr6g0467901	Putative C2 domain-containing protein	6
MtrunA17Chr6g0467911	Putative virus X resistance protein-like, coiled-coil	6
MtrunA17Chr6g0467921	Putative leucine-rich repeat domain superfamily	6
MtrunA17Chr6g0467971	putative protein	6
MtrunA17Chr6g0467991	Putative Ulp1 protease family catalytic domain, papain-like cysteine peptidase superfamily	6
MtrunA17Chr6g0468251	Putative leucine-rich repeat domain superfamily	6
MtrunA17Chr6g0468381	Putative leucine-rich repeat domain superfamily, winged helix-like DNA-binding domain superfamily	6
MtrunA17Chr6g0468661	putative protein	6
MtrunA17Chr6g0469121	Putative glutaminyl-peptide cyclotransferase transcription factor WD40-like family	6
MtrunA17Chr6g0469391	hypothetical protein	6
MtrunA17Chr6g0469411	hypothetical protein	6
MtrunA17Chr6g0469531	Putative HAUS augmin-like complex subunit 7	6
MtrunA17Chr6g0469921	putative protein	6
MtrunA17Chr6g0469991	Putative virus X resistance protein-like, coiled-coil	6
MtrunA17Chr6g0470001	Putative leucine-rich repeat domain superfamily, winged helix-like DNA-binding domain superfamily	6
MtrunA17Chr6g0470281	Putative Topless family protein	6
MtrunA17Chr6g0471251	putative protein	6
MtrunA17Chr6g0471281	Putative ABC-type xenobiotic transporter	6
MtrunA17Chr6g0472181	putative protein	6
MtrunA17Chr6g0472491	Putative ATP synthase, F1 beta subunit	6
MtrunA17Chr6g0472531	Putative ABC-type xenobiotic transporter	6
MtrunA17Chr6g0472571	Putative S-adenosyl-L-methionine-dependent methyltransferase	6
MtrunA17Chr6g0473061	Putative BRCT domain-containing protein	6
MtrunA17Chr6g0473381	Putative tetratricopeptide-like helical domain superfamily	6
MtrunA17Chr6g0473411	Putative transcription factor interactor and regulator CCHC(Zn) family	6
MtrunA17Chr6g0473421	Putative transcription factor FAR family	6
MtrunA17Chr6g0474141	Putative oxidoreductase	6
MtrunA17Chr6g0474491	Putative carboxylesterase	6
MtrunA17Chr6g0474571	Putative AAA+ ATPase domain, P-loop containing nucleoside triphosphate hydrolase	6
MtrunA17Chr6g0475211	Putative peptidase M48	6
MtrunA17Chr6g0476231	putative protein	6
MtrunA17Chr6g0476241	Putative AT-hook motif nuclear-localized protein	6
MtrunA17Chr6g0476331	Putative transcription factor/ chromatin remodeling BED-type(Zn) family	6
MtrunA17Chr6g0476611	Putative protein kinase RLK-Pelle-LRR-IV family	6
MtrunA17Chr6g0476731	Putative AAA+ ATPase domain, ATPase, AAA-type, core, Clp protease, ATP-binding subunit ClpX	6
MtrunA17Chr6g0477001	Putative [Histone H3]-lysine(4) N-trimethyltransferase chromatin remodeling SET family	6
MtrunA17Chr6g0477521	hypothetical protein	6
MtrunA17Chr6g0478001	Putative tetratricopeptide-like helical domain superfamily	6
MtrunA17Chr6g0478161	Putative abieta-7,13-dien-18-ol hydroxylase	6
MtrunA17Chr6g0478691	Putative tetratricopeptide-like helical domain superfamily	6
MtrunA17Chr6g0479541	Putative tetratricopeptide-like helical domain superfamily	6
MtrunA17Chr6g0479551	Putative transferase transcription regulator GNAT family	6
MtrunA17Chr6g0479901	Putative transcription factor ZF-HD family	6
MtrunA17Chr6g0480331	putative protein	6
MtrunA17Chr6g0480541	Putative dual-specificity kinase CMGC-DYRK-PRP4 family	6
MtrunA17Chr6g0481411	Putative 50S ribosomal protein L30e	6
MtrunA17Chr6g0481421	putative protein	6
MtrunA17Chr6g0481571	Putative alpha crystallin/Hsp20 domain, HSP20-like chaperone	6
MtrunA17Chr6g0481781	Putative protein ACCUMULATION AND REPLICATION OF CHLOROPLASTS 6-like, IMS	6
MtrunA17Chr6g0482071	Putative beta-glucosidase	6
MtrunA17Chr6g0482501	Putative CDT1 Geminin-binding domain, DNA replication factor Cdt1	6
MtrunA17Chr6g0482681	Putative mitogen-activated protein kinase CMGC-MAPK family	6
MtrunA17Chr6g0483411	Putative protein-serine/threonine phosphatase	6
MtrunA17Chr6g0483621	Putative alpha/beta hydrolase-1	6
MtrunA17Chr6g0484831	Putative DNA (cytosine-5-)-methyltransferase	6
MtrunA17Chr6g0485081	Putative heavy metal-associated domain, HMA, heavy metal-associated domain superfamily	6
MtrunA17Chr6g0485101	Putative Arf GTPase activating protein	6
MtrunA17Chr6g0485351	Putative arabinogalactan protein 16/20/22/41	6
MtrunA17Chr6g0485441	Putative protein kinase SCY1-SCYL1 family	6
MtrunA17Chr6g0485531	Putative protein-serine/threonine phosphatase	6
MtrunA17Chr6g0485681	Putative AAA+ ATPase domain, ATPase, AAA-type, core, ankyrin repeat-containing	6
MtrunA17Chr6g0485691	putative protein	6
MtrunA17Chr6g0485761	Putative protein kinase RLK-Pelle-PERK-1 family	6
MtrunA17Chr6g0486221	Putative TIR domain, P-loop containing nucleoside triphosphate hydrolase	6
MtrunA17Chr6g0486481	Putative TIR domain, P-loop containing nucleoside triphosphate hydrolase	6
MtrunA17Chr6g0486611	Putative protein kinase CK1-CK1 family	6
MtrunA17Chr6g0486791	Putative Golgin subfamily A member 5 protein	6
MtrunA17Chr6g0486931	Putative DNA (cytosine-5-)-methyltransferase	6
MtrunA17Chr6g0487211	Putative arginine--tRNA ligase	6
MtrunA17Chr6g0487531	Putative arabinogalactan protein 16/20/22/41	6
MtrunA17Chr6g0488041	Putative 1-aminocyclopropane-1-carboxylate synthase	6
MtrunA17Chr6g0488131	putative protein	6
MtrunA17Chr7g0214261	Putative phosphodiesterase I	6
MtrunA17Chr7g0214591	Putative ENTH domain-containing protein	6
MtrunA17Chr7g0214661	Putative ENTH domain-containing protein	6
MtrunA17Chr7g0215181	Putative cytochrome P450	6
MtrunA17Chr7g0217661	Putative rlpA-like protein, double-psi beta-barrel	6
MtrunA17Chr7g0217921	Putative tetratricopeptide-like helical domain superfamily, pentacotripeptide-repeat region of PRORP	6
MtrunA17Chr7g0218061	Putative protein ENHANCED DISEASE RESISTANCE 2	6
MtrunA17Chr7g0218861	Putative alpha-amylase	6
MtrunA17Chr7g0219001	Putative KH domain containing protein RIK/BLOM7	6
MtrunA17Chr7g0219421	putative protein	6
MtrunA17Chr7g0220011	Putative oxoglutarate/iron-dependent dioxygenase, non-haem dioxygenase domain-containing protein	6
MtrunA17Chr7g0220961	Putative protein crowded nuclei	6
MtrunA17Chr7g0221191	Putative protein kinase RLK-Pelle-PERK-1 family	6
MtrunA17Chr7g0221481	Putative P-loop containing nucleoside triphosphate hydrolase, leucine-rich repeat domain superfamily	6
MtrunA17Chr7g0221491	Putative leucine-rich repeat domain superfamily	6
MtrunA17Chr7g0221561	Putative protein-serine/threonine phosphatase	6
MtrunA17Chr7g0221581	Putative protein LAX PANICLE 2	6
MtrunA17Chr7g0222241	Putative F-box domain, FBD domain, F-box-like domain superfamily protein	6
MtrunA17Chr7g0222591	putative protein	6
MtrunA17Chr7g0223061	Putative tetratricopeptide-like helical domain superfamily	6
MtrunA17Chr7g0223071	putative protein	6
MtrunA17Chr7g0223081	putative protein	6
MtrunA17Chr7g0223501	putative protein	6
MtrunA17Chr7g0223611	Putative tetratricopeptide-like helical domain superfamily	6
MtrunA17Chr7g0224011	putative protein	6
MtrunA17Chr7g0224181	Putative six-bladed beta-propeller, TolB	6
MtrunA17Chr7g0224361	putative protein	6
MtrunA17Chr7g0224541	Putative tetratricopeptide-like helical domain superfamily	6
MtrunA17Chr7g0224931	putative protein	6
MtrunA17Chr7g0226361	Putative uncharacterized membrane protein	6
MtrunA17Chr7g0226741	hypothetical protein	6
MtrunA17Chr7g0227071	Putative transcription factor NAM family	6
MtrunA17Chr7g0230381	Putative Gnk2-like domain-containing protein	6
MtrunA17Chr7g0231401	Putative probable transposase, Ptta/En/Spm, plant	6
MtrunA17Chr7g0231431	Putative cyclin PHO80, Cyclin-like superfamily	6
MtrunA17Chr7g0232251	Putative transcription factor C2H2 family	6
MtrunA17Chr7g0233441	Putative transcription factor bHLH family	6
MtrunA17Chr7g0234061	Putative L-ascorbate oxidase	6
MtrunA17Chr7g0234681	Putative enoyl-[acyl-carrier-protein] reductase (NADH)	6
MtrunA17Chr7g0234761	Putative transcription factor bHLH family	6
MtrunA17Chr7g0235131	Putative PGG domain-containing protein	6
MtrunA17Chr7g0235141	putative protein	6
MtrunA17Chr7g0235771	Putative peptidase S1, PA clan	6
MtrunA17Chr7g0236061	putative protein	6
MtrunA17Chr7g0236491	Putative transcription factor MYB-HB-like family	6
MtrunA17Chr7g0237241	Putative transcription factor WD40-like family	6
MtrunA17Chr7g0237721	Putative transcription factor IIIC subunit 5, HTH domain-containing protein	6
MtrunA17Chr7g0238441	Putative dolichyl-P-Glc:Glc(2)Man(9)GlcNAc(2)-PP-dolichol alpha-1,2- glucosyltransferase	6
MtrunA17Chr7g0238731	Putative oxysterol-binding protein	6
MtrunA17Chr7g0238741	Putative transcription factor MYB-HB-like family	6
MtrunA17Chr7g0239601	Putative regulator of chromosome condensation 1/beta-lactamase-inhibitor protein II	6
MtrunA17Chr7g0240231	Putative squalene monooxygenase	6
MtrunA17Chr7g0241561	Putative transcription factor WD40-like family	6
MtrunA17Chr7g0241721	Putative tetratricopeptide-like helical domain superfamily	6
MtrunA17Chr7g0242721	Putative copper chaperone SCO1/SenC, Thioredoxin domain, Thioredoxin-like superfamily	6
MtrunA17Chr7g0242941	Putative importin-beta domain-containing protein	6
MtrunA17Chr7g0243571	Putative protein-serine/threonine phosphatase	6
MtrunA17Chr7g0244391	Putative transcription factor WD40-like family	6
MtrunA17Chr7g0244991	Putative P-type phospholipid transporter	6
MtrunA17Chr7g0245161	putative protein	6
MtrunA17Chr7g0245221	Putative protein kinase RLK-Pelle-LRR-VIII-1 family	6
MtrunA17Chr7g0245631	Putative (3R)-2'-hydroxyisoflavanone reductase	6
MtrunA17Chr7g0245931	Putative plus-end-directed kinesin ATPase	6
MtrunA17Chr7g0246181	Putative geraniol 8-hydroxylase	6
MtrunA17Chr7g0246241	Putative transcription factor WD40-like family	6
MtrunA17Chr7g0246461	Putative cucumisin	6
MtrunA17Chr7g0246481	Putative phospholipase D	6
MtrunA17Chr7g0246961	Putative methyltransferase transcription regulator SET family	6
MtrunA17Chr7g0247441	Putative transferase, protein kinase RLK-Pelle-RLCK-XII-1 family	6
MtrunA17Chr7g0247921	putative protein	6
MtrunA17Chr7g0248031	Putative DNA helicase chromatin remodeling SNF2 family	6
MtrunA17Chr7g0248071	Putative EGF-like domain-containing protein	6
MtrunA17Chr7g0248111	Putative transcription factor WD40-like family	6
MtrunA17Chr7g0248691	Putative transcription factor WRKY family	6
MtrunA17Chr7g0248771	putative protein	6
MtrunA17Chr7g0249431	Putative carboxypeptidase C	6
MtrunA17Chr7g0250051	Putative P-type H(+)-exporting transporter	6
MtrunA17Chr7g0250121	Putative cyclin PHO80, Cyclin-like superfamily	6
MtrunA17Chr7g0250231	Putative 3-deoxy-8-phosphooctulonate synthase	6
MtrunA17Chr7g0250371	Putative tripeptidyl-peptidase II	6
MtrunA17Chr7g0250531	Putative small GTP-binding protein	6
MtrunA17Chr7g0250671	Putative transcription factor WD40-like family	6
MtrunA17Chr7g0250781	putative protein	6
MtrunA17Chr7g0251201	Putative RAB11-binding protein RELCH	6
MtrunA17Chr7g0251211	Putative RAB11-binding protein RELCH	6
MtrunA17Chr7g0251221	Putative transcription factor interactor and regulator LisH family	6
MtrunA17Chr7g0251551	putative protein	6
MtrunA17Chr7g0251681	Putative glycerophosphodiester phosphodiesterase	6
MtrunA17Chr7g0252051	Putative aspartate kinase	6
MtrunA17Chr7g0252211	Putative [Histone H3]-lysine(4) N-trimethyltransferase chromatin remodeling SET family	6
MtrunA17Chr7g0252301	Putative protein kinase RLK-Pelle-LRR-XV family	6
MtrunA17Chr7g0252321	Putative protein kinase RLK-Pelle-RLCK-IXa family	6
MtrunA17Chr7g0252401	Putative mitochondrial carrier protein	6
MtrunA17Chr7g0252571	putative protein	6
MtrunA17Chr7g0252581	putative protein	6
MtrunA17Chr7g0252601	Putative xyloglucan:xyloglucosyl transferase	6
MtrunA17Chr7g0252711	Putative armadillo-like helical, exportin-1/Importin-beta	6
MtrunA17Chr7g0252761	Putative transferase	6
MtrunA17Chr7g0252771	Putative transferase	6
MtrunA17Chr7g0254041	putative protein	6
MtrunA17Chr7g0254501	Putative multi antimicrobial extrusion protein	6
MtrunA17Chr7g0255121	Putative major intrinsic protein	6
MtrunA17Chr7g0255441	putative protein	6
MtrunA17Chr7g0255641	Putative AAA+ ATPase domain, ATPase, AAA-type, core, AAA ATPase, AAA+ lid domain-containing protein	6
MtrunA17Chr7g0255871	Putative tetratricopeptide-like helical domain superfamily, DYW domain-containing protein	6
MtrunA17Chr7g0256201	Putative DNA topoisomerase (ATP-hydrolyzing)	6
MtrunA17Chr7g0256831	Putative phosphatidylinositol N-acetylglucosaminyltransferase	6
MtrunA17Chr7g0256891	Putative transcription regulator GNAT family	6
MtrunA17Chr7g0257101	Putative DNA helicase chromatin remodeling SNF2 family	6
MtrunA17Chr7g0257341	Putative ABC-type sulfate transporter	6
MtrunA17Chr7g0257461	Putative villin headpiece, villin/Gelsolin, ADF-H/Gelsolin-like domain superfamily	6
MtrunA17Chr7g0257471	Putative tetratricopeptide-like helical domain superfamily	6
MtrunA17Chr7g0258061	Putative chaperone protein AtJ6	6
MtrunA17Chr7g0258171	putative protein	6
MtrunA17Chr7g0258251	Putative alpha/beta hydrolase domain-containing protein	6
MtrunA17Chr7g0259341	Putative alpha-ketoglutarate-dependent dioxygenase AlkB-like superfamily	6
MtrunA17Chr7g0259771	Putative small GTPase, EF-hand domain pair, EF hand associated, type-1, EF hand associated, type-2	6
MtrunA17Chr7g0259831	Putative cyclin PHO80, Cyclin-like superfamily	6
MtrunA17Chr7g0260081	Putative endonuclease/exonuclease/phosphatase	6
MtrunA17Chr7g0261061	Putative transcription factor bHLH family	6
MtrunA17Chr7g0261261	Putative RNA-directed DNA polymerase	6
MtrunA17Chr7g0261371	Putative U box domain, armadillo-like helical, Zinc finger, RING/FYVE/PHD-type	6
MtrunA17Chr7g0261641	Putative transferase	6
MtrunA17Chr7g0262581	Putative myosin ATPase	6
MtrunA17Chr7g0262651	Putative armadillo-like helical, CLASP domain, TOG domain-containing protein	6
MtrunA17Chr7g0263731	Putative IQ motif, EF-hand binding protein	6
MtrunA17Chr7g0263881	Putative dihydrofolate synthase	6
MtrunA17Chr7g0264091	Putative vacuolar (H+)-ATPase G subunit	6
MtrunA17Chr7g0264711	Putative FAD synthase	6
MtrunA17Chr7g0264871	Putative protein phosphatase 2A, regulatory B subunit, B56, armadillo-like helical	6
MtrunA17Chr7g0265031	Putative armadillo-like helical protein	6
MtrunA17Chr7g0265691	Putative FCP1 domain, HAD superfamily protein	6
MtrunA17Chr7g0265901	putative protein	6
MtrunA17Chr7g0265931	Putative transcription factor interactor and regulator C3H-WRC/GRF family	6
MtrunA17Chr7g0266021	Putative chromatin remodeling & transcription regulator BTB-POZ family	6
MtrunA17Chr7g0266631	Putative plus-end-directed kinesin ATPase	6
MtrunA17Chr7g0267241	hypothetical protein	6
MtrunA17Chr7g0267251	Putative FBD domain, leucine-rich repeat domain superfamily	6
MtrunA17Chr7g0267501	Putative U box domain, armadillo-like helical, Zinc finger, RING/FYVE/PHD-type	6
MtrunA17Chr7g0267981	putative protein	6
MtrunA17Chr7g0268191	Putative spindle and kinetochore-associated protein	6
MtrunA17Chr7g0268631	Putative protein Networked (NET), actin-binding (NAB)	6
MtrunA17Chr7g0268781	Putative BTB/POZ domain, NPH3 domain, NPH3/RPT2-like family protein	6
MtrunA17Chr7g0268871	Putative transcription factor & chromatin remodeling CW-Zn family	6
MtrunA17Chr7g0269701	Putative mitochondrial carrier protein	6
MtrunA17Chr7g0269981	Putative cytochrome c oxidase subunit 5c	6
MtrunA17Chr7g0270341	Putative bicarbonate transporter	6
MtrunA17Chr7g0270361	Putative endo-polygalacturonase	6
MtrunA17Chr7g0271451	Putative protein kinase RLK-Pelle-RLCK-V family	6
MtrunA17Chr7g0271481	Putative Zinc finger, Sec23/Sec24-type, sec23/Sec24, trunk domain, sec23/Sec24, helical	6
MtrunA17Chr7g0271561	Putative EamA domain-containing protein	6
MtrunA17Chr7g0271811	Putative transcription factor WD40-like family	6
MtrunA17Chr7g0271951	Putative chromatin regulator PHD family	6
MtrunA17Chr7g0272751	Putative DNA-directed DNA polymerase	6
MtrunA17Chr7g0272881	Putative DnaJ domain, Chaperone J-domain superfamily	6
MtrunA17Chr7g0273001	Putative sodium/calcium exchanger membrane region	6
MtrunA17Chr7g0274081	Putative perakine reductase	6
MtrunA17Chr7g0274471	Putative transcription factor MYB-HB-like family	6
MtrunA17Chr7g0274541	Putative W2 domain, nucleotidyl transferase domain, trimeric LpxA-like superfamily	6
MtrunA17Chr7g0274831	Putative non-specific serine/threonine protein kinase	6
MtrunA17Chr7g0274951	Putative neprosin	6
MtrunA17Chr7g0275041	Putative cytoplasmic FMR1-interacting	6
MtrunA17Chr7g0275061	Putative cytoplasmic FMR1-interacting, CYRIA/CYRIB , Rac1 binding domain-containing protein	6
MtrunA17Chr7g0275541	Putative THO complex, subunitTHOC2, THO complex subunit 2 protein	6
MtrunA17Chr7g0275551	Putative THO complex, subunitTHOC2, THO complex subunit 2 domain-containing protein	6
MtrunA17Chr7g0275771	Putative transcription factor C2H2 family	6
MtrunA17Chr7g0276381	Putative cyanobacterial aminoacyl-tRNA synthetase, CAAD domain, protein CURVATURE THYLAKOID 1	6
MtrunA17Chr8g0334461	Putative Acid phosphatase	6
MtrunA17Chr8g0334471	Putative Acid phosphatase	6
MtrunA17Chr8g0335531	Putative Phytocyanin domain, cupredoxin	6
MtrunA17Chr8g0335841	Putative lysine--tRNA ligase	6
MtrunA17Chr8g0336041	Putative RNA binding protein HABP4/SERBP1	6
MtrunA17Chr8g0337031	Putative malate dehydrogenase (decarboxylating)	6
MtrunA17Chr8g0337331	Putative Galactose-binding-like domain superfamily	6
MtrunA17Chr8g0338001	Putative peptidylprolyl isomerase	6
MtrunA17Chr8g0338141	putative protein	6
MtrunA17Chr8g0338151	hypothetical protein	6
MtrunA17Chr8g0338161	Putative DnaJ domain, Chaperone J-domain superfamily	6
MtrunA17Chr8g0338351	Putative protein transport protein Sec23	6
MtrunA17Chr8g0338461	Putative carboxypeptidase C	6
MtrunA17Chr8g0338551	Putative calponin domain, CH domain superfamily, fimbrin/Plastin	6
MtrunA17Chr8g0339271	Putative vacuolar sorting protein 39/Transforming growth factor beta receptor-associated domain 1	6
MtrunA17Chr8g0339601	Putative hydroquinone glucosyltransferase	6
MtrunA17Chr8g0339651	Putative knottin, scorpion toxin, defensin, plant, knottin, scorpion toxin-like superfamily	6
MtrunA17Chr8g0340741	Putative hexokinase	6
MtrunA17Chr8g0341581	Putative occludin domain-containing protein	6
MtrunA17Chr8g0341731	Putative hydrolase	6
MtrunA17Chr8g0341861	Putative sugar phosphate transporter domain-containing protein	6
MtrunA17Chr8g0342051	Putative P-loop containing nucleoside triphosphate hydrolase	6
MtrunA17Chr8g0342061	Putative glucose-methanol-choline oxidoreductase, FAD/NAD(P)-binding domain superfamily	6
MtrunA17Chr8g0342341	Putative chaperonin Cpn60/TCP-1 family, groEL-like apical domain superfamily	6
MtrunA17Chr8g0342811	Putative P-type phospholipid transporter	6
MtrunA17Chr8g0343491	Putative transferase	6
MtrunA17Chr8g0344911	Putative SAC domain, polyphosphoinositide phosphatase Fig4	6
MtrunA17Chr8g0345151	Putative 1-phosphatidylinositol-3-phosphate 5-kinase chromatin regulator PHD family	6
MtrunA17Chr8g0345311	Putative exocyst complex component Sec10	6
MtrunA17Chr8g0347191	Putative polyketide cyclase/dehydrase, START-like domain superfamily	6
MtrunA17Chr8g0347271	Putative hydroquinone glucosyltransferase	6
MtrunA17Chr8g0347511	Putative mediator complex, subunit Med19, metazoa	6
MtrunA17Chr8g0348021	Putative glycosyl transferase, family 1	6
MtrunA17Chr8g0348121	putative protein	6
MtrunA17Chr8g0348461	Putative transcription factor C3H family	6
MtrunA17Chr8g0348481	Putative mitogen-activated protein kinase CMGC-MAPK family	6
MtrunA17Chr8g0348491	Putative glycoside hydrolase, family 28, pectin lyase/virulence factor	6
MtrunA17Chr8g0348581	putative protein	6
MtrunA17Chr8g0349751	Putative short-chain dehydrogenase/reductase SDR, NAD(P)-binding domain superfamily	6
MtrunA17Chr8g0350031	Putative C2 domain-containing protein	6
MtrunA17Chr8g0350111	Putative leucine-rich repeat domain superfamily	6
MtrunA17Chr8g0350951	Putative phospholipase D	6
MtrunA17Chr8g0351021	Putative plasmalogen synthase	6
MtrunA17Chr8g0351081	putative protein	6
MtrunA17Chr8g0351091	Putative polygalacturonate 4-alpha-galacturonosyltransferase	6
MtrunA17Chr8g0351891	Putative SURP and G-patch domain-containing protein 1/2	6
MtrunA17Chr8g0351901	Putative SURP and G-patch domain-containing protein 1/2	6
MtrunA17Chr8g0351911	putative protein	6
MtrunA17Chr8g0352211	Putative virus X resistance protein-like, coiled-coil	6
MtrunA17Chr8g0352301	Putative carotenoid oxygenase	6
MtrunA17Chr8g0352331	Putative structural maintenance of chromosomes protein	6
MtrunA17Chr8g0352351	Putative transcription factor WD40-like family	6
MtrunA17Chr8g0352481	Putative flavin monooxygenase, FAD/NAD(P)-binding domain superfamily	6
MtrunA17Chr8g0352721	Putative orotidine-5'-phosphate decarboxylase, Orotate phosphoribosyltransferase	6
MtrunA17Chr8g0352961	putative protein	6
MtrunA17Chr8g0353361	Putative TIR domain, P-loop containing nucleoside triphosphate hydrolase	6
MtrunA17Chr8g0353581	Putative protein unc-13 , mammalian uncoordinated 13, domain 2	6
MtrunA17Chr8g0353721	Putative Sulfotransferase domain, P-loop containing nucleoside triphosphate hydrolase	6
MtrunA17Chr8g0353921	Putative Sulfotransferase domain, P-loop containing nucleoside triphosphate hydrolase	6
MtrunA17Chr8g0354671	putative protein	6
MtrunA17Chr8g0354841	Putative major facilitator superfamily, MFS transporter superfamily	6
MtrunA17Chr8g0355021	Putative endonuclease/exonuclease/phosphatase	6
MtrunA17Chr8g0355191	Putative transcription factor AP2-EREBP family	6
MtrunA17Chr8g0355251	Putative P-type phospholipid transporter	6
MtrunA17Chr8g0356321	Putative chromatin regulator PHD family	6
MtrunA17Chr8g0356771	Putative glucose-6-phosphate dehydrogenase (NADP(+))	6
MtrunA17Chr8g0356891	putative protein	6
MtrunA17Chr8g0356901	putative protein	6
MtrunA17Chr8g0357261	Putative dedicator of cytokinesis, DHR-1 domain, DHR-2 domain, C2 domain superfamily	6
MtrunA17Chr8g0357301	Putative peptidase M41, AAA+ ATPase domain, ATPase, AAA-type, core, AAA ATPase, AAA+ lid	6
MtrunA17Chr8g0357981	Putative protein kinase RLK-Pelle-DLSV family	6
MtrunA17Chr8g0358171	Putative CST complex subunit CTC1 protein	6
MtrunA17Chr8g0358201	Putative ribosome-binding ATPase YchF/Obg-like ATPase 1, GTP binding domain-containing protein	6
MtrunA17Chr8g0358571	putative protein	6
MtrunA17Chr8g0358781	Putative protein kinase RLK-Pelle-DLSV family	6
MtrunA17Chr8g0359261	Putative SWEET sugar transporter	6
MtrunA17Chr8g0359401	Putative dTDP-glucose 4,6-dehydratase, NAD(P)-binding domain, rmlD-like substrate binding protein	6
MtrunA17Chr8g0359491	hypothetical protein	6
MtrunA17Chr8g0359641	Putative protein kinase RLK-Pelle-DLSV family	6
MtrunA17Chr8g0359881	Putative P-loop containing nucleoside triphosphate hydrolase, leucine-rich repeat domain superfamily	6
MtrunA17Chr8g0359891	Putative leucine-rich repeat domain superfamily	6
MtrunA17Chr8g0359901	hypothetical protein	6
MtrunA17Chr8g0360691	putative protein	6
MtrunA17Chr8g0360791	Putative myosin ATPase	6
MtrunA17Chr8g0362061	Putative chromatin regulator PHD family	6
MtrunA17Chr8g0362231	Putative transcription factor MYB-HB-like family	6
MtrunA17Chr8g0362571	Putative glycosidase	6
MtrunA17Chr8g0362591	Putative F-box domain, FBD domain, leucine-rich repeat domain superfamily	6
MtrunA17Chr8g0363051	Putative RNA-directed DNA polymerase	6
MtrunA17Chr8g0363891	Putative leucine-rich repeat domain superfamily	6
MtrunA17Chr8g0363911	Putative P-type phospholipid transporter	6
MtrunA17Chr8g0364201	Putative pyruvate dehydrogenase (acetyl-transferring)	6
MtrunA17Chr8g0364601	Putative 4-alpha-methylsterol monooxygenase	6
MtrunA17Chr8g0364611	Putative xanthine/uracil/vitamin C permease	6
MtrunA17Chr8g0365001	Putative potassium transporter	6
MtrunA17Chr8g0365841	putative protein	6
MtrunA17Chr8g0366131	hypothetical protein	6
MtrunA17Chr8g0366561	Putative transcription factor C2H2 family	6
MtrunA17Chr8g0367361	Putative xanthine/uracil/vitamin C permease	6
MtrunA17Chr8g0367561	Putative very-long-chain (3R)-3-hydroxyacyl-CoA dehydratase	6
MtrunA17Chr8g0367641	Putative mitochondrial carrier protein	6
MtrunA17Chr8g0367681	Putative 6-phosphofructokinase	6
MtrunA17Chr8g0367731	#N/A	6
MtrunA17Chr8g0367961	Putative PNN-interacting serine/arginine-rich protein	6
MtrunA17Chr8g0368141	Putative clathrin adaptor, mu subunit, Longin-like domain superfamily, AP complex, mu/sigma subunit	6
MtrunA17Chr8g0368161	Putative neprosin	6
MtrunA17Chr8g0368521	Putative 2-succinyl-5-enolpyruvyl-6-hydroxy-3-cyclohexene-1-carboxylic-acid synthase	6
MtrunA17Chr8g0368531	Putative TRAM/LAG1/CLN8 domain, sphingosine N-acyltransferase Lag1/Lac1	6
MtrunA17Chr8g0368881	putative protein	6
MtrunA17Chr8g0369241	Putative protein kinase CMGC-DYRK-YAK family	6
MtrunA17Chr8g0369361	Putative DNA (cytosine-5-)-methyltransferase	6
MtrunA17Chr8g0369451	Putative protein-serine/threonine kinase CMGC-RCK family	6
MtrunA17Chr8g0369551	Putative tetratricopeptide-like helical domain superfamily, protein NPG1	6
MtrunA17Chr8g0369591	putative protein	6
MtrunA17Chr8g0369641	Putative tetratricopeptide-like helical domain superfamily	6
MtrunA17Chr8g0369651	Putative pectinacetylesterase/NOTUM	6
MtrunA17Chr8g0369811	Putative nucleotide-diphospho-sugar transferase	6
MtrunA17Chr8g0369841	Putative EamA domain-containing protein	6
MtrunA17Chr8g0369881	Putative minus-end-directed kinesin ATPase	6
MtrunA17Chr8g0369981	Putative protein-serine/threonine phosphatase	6
MtrunA17Chr8g0370091	Putative structural maintenance of chromosomes protein	6
MtrunA17Chr8g0370511	Putative TIR domain, P-loop containing nucleoside triphosphate hydrolase	6
MtrunA17Chr8g0370601	Putative pantetheine-phosphate adenylyltransferase	6
MtrunA17Chr8g0370691	Putative isocitrate dehydrogenase (NAD(+))	6
MtrunA17Chr8g0372061	Putative small auxin-up RNA	6
MtrunA17Chr8g0372071	Putative peptide-methionine (S)-S-oxide reductase	6
MtrunA17Chr8g0372241	Putative Coiled-coil domain-containing protein	6
MtrunA17Chr8g0372421	Putative beta-galactosidase	6
MtrunA17Chr8g0373821	Putative [Histone H3]-lysine(4) N-trimethyltransferase chromatin remodeling SET family	6
MtrunA17Chr8g0373901	Putative ternary complex factor MIP1, leucine-zipper	6
MtrunA17Chr8g0374051	Putative vacuolar protein sorting-associated protein	6
MtrunA17Chr8g0374071	Putative molybdenum cofactor sulfurtransferase	6
MtrunA17Chr8g0374701	Putative protein kinase CAMK-CDPK family	6
MtrunA17Chr8g0374741	Putative ternary complex factor MIP1, leucine-zipper	6
MtrunA17Chr8g0375091	Putative remorin	6
MtrunA17Chr8g0375101	Putative RNA recognition motif domain, nucleotide-binding alpha-beta plait domain superfamily	6
MtrunA17Chr8g0375121	Putative transcription factor bHLH family	6
MtrunA17Chr8g0375521	Putative transcription factor C2H2 family	6
MtrunA17Chr8g0375751	Putative endonuclease/exonuclease/phosphatase	6
MtrunA17Chr8g0375851	Putative prolyl 3-hydroxylase	6
MtrunA17Chr8g0375971	Putative procollagen-proline 3-dioxygenase	6
MtrunA17Chr8g0376311	Putative transcription factor MYB-HB-like family	6
MtrunA17Chr8g0376321	Putative H(+)-transporting two-sector ATPase	6
MtrunA17Chr8g0377231	Putative mannosyl-oligosaccharide glucosidase	6
MtrunA17Chr8g0377691	Putative amidase signature domain-containing protein	6
MtrunA17Chr8g0378121	putative protein	6
MtrunA17Chr8g0378791	Putative importin-beta domain, TOG domain, importin beta family	6
MtrunA17Chr8g0378961	putative protein	6
MtrunA17Chr8g0379441	putative protein	6
MtrunA17Chr8g0379461	Putative transcription factor WRKY family	6
MtrunA17Chr8g0379871	Putative L-ascorbate peroxidase	6
MtrunA17Chr8g0380161	Putative tetratricopeptide-like helical domain superfamily	6
MtrunA17Chr8g0380521	Putative calpain-3 protein	6
MtrunA17Chr8g0380671	putative protein	6
MtrunA17Chr8g0380881	putative protein	6
MtrunA17Chr8g0381471	Putative Ulp1 protease family catalytic domain, papain-like cysteine peptidase superfamily	6
MtrunA17Chr8g0381521	Putative plant specific eukaryotic initiation factor 4B	6
MtrunA17Chr8g0381611	putative protein	6
MtrunA17Chr8g0381821	Putative protein kinase CAMK-OST1L family	6
MtrunA17Chr8g0382071	Putative P-type Ca(2+) transporter	6
MtrunA17Chr8g0382101	Putative transferase, protein kinase RLK-Pelle-LRR-II family	6
MtrunA17Chr8g0382771	Putative C2 domain, armadillo-like helical, C2 domain superfamily protein	6
MtrunA17Chr8g0383371	Putative mediator of RNA polymerase II transcription subunit 28	6
MtrunA17Chr8g0383701	Putative hexosyltransferase chromatin regulator PHD family	6
MtrunA17Chr8g0384021	Putative tetratricopeptide-like helical domain superfamily, protein TONSOKU	6
MtrunA17Chr8g0384191	Putative 1-phosphatidylinositol 4-kinase	6
MtrunA17Chr8g0384221	Putative 1,3-beta-glucan synthase	6
MtrunA17Chr8g0384231	Putative 1,3-beta-glucan synthase	6
MtrunA17Chr8g0384281	Putative ribosomal protein S5	6
MtrunA17Chr8g0384431	Putative S-adenosyl-L-methionine-dependent methyltransferase	6
MtrunA17Chr8g0384651	Putative DnaJ domain, Chaperone J-domain superfamily	6
MtrunA17Chr8g0385651	Putative xylogalacturonan beta-1,3-xylosyltransferase	6
MtrunA17Chr8g0385701	Putative C2 domain, von Willebrand factor, type A, copine, C2 domain superfamily	6
MtrunA17Chr8g0385721	Putative RNA recognition motif domain, mei2-like RNA recognition, RNA-binding domain superfamily	6
MtrunA17Chr8g0386211	putative protein	6
MtrunA17Chr8g0386631	Putative protein kinase RLK-Pelle-LRR-VI-2 family	6
MtrunA17Chr8g0386871	Putative mitochondrial carrier domain superfamily	6
MtrunA17Chr8g0386891	Putative minus-end-directed kinesin ATPase	6
MtrunA17Chr8g0387161	putative protein	6
MtrunA17Chr8g0387511	Putative transcription factor WD40-like family	6
MtrunA17Chr8g0387781	Putative V-type ATPase subunit E	6
MtrunA17Chr8g0387891	Putative protein Networked (NET), actin-binding (NAB)	6
MtrunA17Chr8g0388921	Beta-amyrin 28-monooxygenase	6
MtrunA17Chr8g0389281	Putative alpha/Beta hydrolase	6
MtrunA17Chr8g0389501	Putative plant organelle RNA recognition domain-containing protein	6
MtrunA17Chr8g0389521	putative protein	6
MtrunA17Chr8g0389531	putative protein	6
MtrunA17Chr8g0389591	Putative inositol oxygenase	6
MtrunA17Chr8g0389871	Putative ceramide glucosyltransferase, nucleotide-diphospho-sugar transferase	6
MtrunA17Chr8g0390691	Putative serine incorporator/TMS membrane protein	6
MtrunA17Chr8g0390701	Putative Arf GTPase activating protein	6
MtrunA17Chr8g0391111	Putative ubiquitinyl hydrolase 1	6
MtrunA17Chr8g0391991	putative protein	6
MtrunA17Chr8g0392311	Putative Ubiquitin-like domain, splicing factor 3A subunit 1, Ubiquitin-like domain superfamily	6
MtrunA17Chr8g0392531	Putative polynucleotide adenylyltransferase	6
MtrunA17Chr8g0392641	Putative protein-synthesizing GTPase	6
MtrunA17Chr8g0393091	Putative Transposase-associated domain-containing protein	6
MtrunA17Chr8g0393101	Putative chromatin remodeling & transcriptional activation HMG family	6
MtrunA17Chr8g0393181	Putative leucine-rich repeat domain superfamily	6
MtrunA17Chr8g0393211	Putative protein kinase RLK-Pelle-LRR-III family	6
MtrunA17Chr0c01g0489331	Putative S-adenosyl-L-methionine-dependent methyltransferase	7
MtrunA17Chr0c29g0494041	putative protein	7
MtrunA17Chr1g0146431	Putative sugar-phosphatase	7
MtrunA17Chr1g0146651	Putative oligopeptide transporter, OPT superfamily	7
MtrunA17Chr1g0146731	Putative [Histone H3]-lysine(4) N-trimethyltransferase transcription regulator PHD family	7
MtrunA17Chr1g0147821	Putative transcription factor interactor and regulator CCHC(Zn) family	7
MtrunA17Chr1g0147921	putative protein	7
MtrunA17Chr1g0148021	Putative peroxidase	7
MtrunA17Chr1g0148131	Putative replication protein A	7
MtrunA17Chr1g0148241	Putative glycosyl transferase, family 14	7
MtrunA17Chr1g0148281	Putative tetratricopeptide-like helical domain superfamily	7
MtrunA17Chr1g0148641	Putative FBD domain, leucine-rich repeat domain superfamily, F-box-like domain superfamily	7
MtrunA17Chr1g0149501	Putative transcription factor FAR family	7
MtrunA17Chr1g0149711	Putative protein kinase RLK-Pelle-RLCK-X family	7
MtrunA17Chr1g0149821	Class V chitinase CHIT5a	7
MtrunA17Chr1g0150001	Putative MFS transporter superfamily, biopterin transporter family	7
MtrunA17Chr1g0150011	Putative protein kinase RLK-Pelle-L-LEC family	7
MtrunA17Chr1g0150171	putative protein	7
MtrunA17Chr1g0150181	Putative nonaspanin (TM9SF), MFS transporter superfamily	7
MtrunA17Chr1g0150261	Putative tensin phosphatase, C2 domain, formin, FH2 domain, protein-tyrosine phosphatase	7
MtrunA17Chr1g0150541	Putative ubiquitinyl hydrolase 1	7
MtrunA17Chr1g0150621	putative protein	7
MtrunA17Chr1g0150731	Putative GPCR, family 2, GCR1-cAMP receptor	7
MtrunA17Chr1g0150781	Putative protein-serine/threonine phosphatase	7
MtrunA17Chr1g0151431	Putative zinc/iron permease	7
MtrunA17Chr1g0152041	Putative S-adenosyl-L-methionine-dependent methyltransferase, pectin methyltransferase CGR2/3	7
MtrunA17Chr1g0152131	Putative transcription factor bHLH family	7
MtrunA17Chr1g0152591	Putative Porin domain superfamily, eukaryotic porin/Tom40	7
MtrunA17Chr1g0153241	Putative transcription factor bHLH family	7
MtrunA17Chr1g0153691	putative protein	7
MtrunA17Chr1g0153751	hypothetical protein	7
MtrunA17Chr1g0153791	Putative armadillo-like helical, alpha/Beta hydrolase	7
MtrunA17Chr1g0153851	Putative protein kinase RLK-Pelle-RLCK-VIIa-1 family	7
MtrunA17Chr1g0153981	Putative powdery mildew resistance protein, RPW8	7
MtrunA17Chr1g0154101	Putative transcription factor B3-Domain family	7
MtrunA17Chr1g0154731	Putative cytochrome P450	7
MtrunA17Chr1g0156281	Putative S-adenosyl-L-methionine-dependent methyltransferase	7
MtrunA17Chr1g0156341	Putative small auxin-up RNA	7
MtrunA17Chr1g0156591	Putative adaptor protein complex, sigma subunit	7
MtrunA17Chr1g0156731	Putative Heat shock protein Hsp90 family	7
MtrunA17Chr1g0156901	Putative triacylglycerol lipase	7
MtrunA17Chr1g0157311	Putative prolyl oligopeptidase	7
MtrunA17Chr1g0157341	Putative L-ascorbate oxidase	7
MtrunA17Chr1g0157441	Putative hydrolase	7
MtrunA17Chr1g0159321	Putative stearoyl-[acyl-carrier-protein] 9-desaturase	7
MtrunA17Chr1g0159431	Putative SWEET sugar transporter	7
MtrunA17Chr1g0159741	Putative S-adenosyl-L-methionine-dependent methyltransferase	7
MtrunA17Chr1g0160781	Putative GDP-fucose protein O-fucosyltransferase	7
MtrunA17Chr1g0161011	Putative glucan endo-1,3-beta-D-glucosidase	7
MtrunA17Chr1g0161251	Putative tRNA:m(4)X modification enzyme	7
MtrunA17Chr1g0161971	Putative vacuole morphology and inheritance protein	7
MtrunA17Chr1g0162421	Putative transcription factor B3-Domain family	7
MtrunA17Chr1g0162861	putative protein	7
MtrunA17Chr1g0163711	putative protein	7
MtrunA17Chr1g0164671	putative protein	7
MtrunA17Chr1g0164791	Putative transcription factor MADS-MIKC family	7
MtrunA17Chr1g0165001	Putative cyclin	7
MtrunA17Chr1g0165671	Putative benzyl alcohol O-benzoyltransferase	7
MtrunA17Chr1g0166251	Putative F-box domain, FBD domain, leucine-rich repeat domain superfamily	7
MtrunA17Chr1g0166631	putative protein	7
MtrunA17Chr1g0167381	Putative S-adenosyl-L-methionine-dependent methyltransferase	7
MtrunA17Chr1g0167391	hypothetical protein	7
MtrunA17Chr1g0168031	Putative calcium/calmodulin-dependent protein kinase chromatin remodeling SNF2 family	7
MtrunA17Chr1g0169181	Putative protein BLISTER	7
MtrunA17Chr1g0169791	putative protein	7
MtrunA17Chr1g0169891	Putative AAA+ ATPase domain, ATPase, AAA-type, core	7
MtrunA17Chr1g0170481	putative protein	7
MtrunA17Chr1g0171221	Putative ribonucleoside-diphosphate reductase	7
MtrunA17Chr1g0172491	Putative UDP-N-acetylglucosamine--dolichyl-phosphate N-acetylglucosaminephosphotransferase	7
MtrunA17Chr1g0172931	Putative transcription factor FAR family	7
MtrunA17Chr1g0173931	Putative chaperone protein AtJ6	7
MtrunA17Chr1g0174761	Putative C2 domain, phosphoribosyltransferase, C2 domain superfamily	7
MtrunA17Chr1g0174791	Putative armadillo-like helical protein	7
MtrunA17Chr1g0174801	Putative armadillo-like helical protein	7
MtrunA17Chr1g0174811	hypothetical protein	7
MtrunA17Chr1g0175961	putative protein	7
MtrunA17Chr1g0176001	Putative poly(A)-specific ribonuclease	7
MtrunA17Chr1g0177271	Putative U box domain, armadillo-like helical, Zinc finger, RING/FYVE/PHD-type	7
MtrunA17Chr1g0177351	Putative transcription factor E2F-DP family	7
MtrunA17Chr1g0177671	Putative exocyst complex component Exo70, cullin repeat-like-containing domain superfamily	7
MtrunA17Chr1g0178811	Putative protein LITTLE ZIPPER	7
MtrunA17Chr1g0179421	Putative glucomannan 4-beta-mannosyltransferase	7
MtrunA17Chr1g0179561	Putative transcription factor Trihelix family	7
MtrunA17Chr1g0179571	hypothetical protein	7
MtrunA17Chr1g0180491	Putative methionine adenosyltransferase	7
MtrunA17Chr1g0181041	hypothetical protein	7
MtrunA17Chr1g0181771	Putative transcription factor MYB-HB-like family	7
MtrunA17Chr1g0182081	putative protein	7
MtrunA17Chr1g0182091	Putative UDP-glucuronate decarboxylase	7
MtrunA17Chr1g0183781	Putative U box domain, armadillo-like helical, Zinc finger, RING/FYVE/PHD-type	7
MtrunA17Chr1g0184211	hypothetical protein	7
MtrunA17Chr1g0184251	Putative HR-like lesion-inducer	7
MtrunA17Chr1g0184931	Putative protein LONGIFOLIA 1/2	7
MtrunA17Chr1g0184941	Putative G-protein gamma	7
MtrunA17Chr1g0185511	Putative protein time for coffee	7
MtrunA17Chr1g0186161	Putative TLDc domain-containing protein	7
MtrunA17Chr1g0186191	Putative transcription factor & chromatin remodeling ARID family	7
MtrunA17Chr1g0186431	Putative non-specific serine/threonine protein kinase	7
MtrunA17Chr1g0186661	Putative transcription factor C2H2 family	7
MtrunA17Chr1g0186821	Putative ABC-type phosphate transporter	7
MtrunA17Chr1g0187601	Putative S-adenosyl-L-methionine-dependent methyltransferase	7
MtrunA17Chr1g0187981	Putative glycoside hydrolase family 47, six-hairpin glycosidase-like superfamily	7
MtrunA17Chr1g0188981	Putative Phytocyanin domain, cupredoxin	7
MtrunA17Chr1g0189101	Putative ubiquitinyl hydrolase 1	7
MtrunA17Chr1g0189111	Putative glucan endo-1,3-beta-D-glucosidase	7
MtrunA17Chr1g0190381	Putative DNA helicase chromatin remodeling SNF2 family	7
MtrunA17Chr1g0190391	Putative DNA helicase chromatin remodeling SNF2 family	7
MtrunA17Chr1g0190471	Putative myosin ATPase	7
MtrunA17Chr1g0190501	Putative phosphoribosylaminoimidazole carboxylase	7
MtrunA17Chr1g0190571	Putative leucine-rich repeat-containing, plant-type, leucine-rich repeat domain superfamily	7
MtrunA17Chr1g0190651	Putative Barwin domain, RlpA-like domain superfamily protein	7
MtrunA17Chr1g0190891	Putative alpha/Beta hydrolase	7
MtrunA17Chr1g0191121	Putative mon2, dimerisation and cyclophilin-binding domain, guanine nucleotide exchange factor	7
MtrunA17Chr1g0191181	Putative minus-end-directed kinesin ATPase	7
MtrunA17Chr1g0191191	Putative transcription factor WD40-like family	7
MtrunA17Chr1g0191281	Putative DnaJ domain, Chaperone J-domain superfamily	7
MtrunA17Chr1g0191631	Putative protein kinase RLK-Pelle-Extensin family	7
MtrunA17Chr1g0191771	putative protein	7
MtrunA17Chr1g0191791	putative protein	7
MtrunA17Chr1g0192011	Putative transcription factor interactor and regulator C3H-WRC/GRF family	7
MtrunA17Chr1g0192101	Putative DNA helicase	7
MtrunA17Chr1g0192111	Putative formin, FH2 domain-containing protein	7
MtrunA17Chr1g0192471	Putative protein-serine/threonine phosphatase	7
MtrunA17Chr1g0192521	Putative target SNARE coiled-coil domain, syntaxin domain, syntaxin/epimorphin	7
MtrunA17Chr1g0192781	Putative nicotianamine synthase	7
MtrunA17Chr1g0193381	Putative pectinacetylesterase/NOTUM	7
MtrunA17Chr1g0193841	Putative meiosis-specific protein ASY3	7
MtrunA17Chr1g0194011	hypothetical protein	7
MtrunA17Chr1g0194261	Putative small GTP-binding protein	7
MtrunA17Chr1g0194391	Putative glycerol-3-phosphate 1-O-acyltransferase	7
MtrunA17Chr1g0194711	Putative vacuolar protein sorting-associated protein	7
MtrunA17Chr1g0194811	putative protein	7
MtrunA17Chr1g0194861	Putative chromatin regulator PHD family	7
MtrunA17Chr1g0195031	putative protein	7
MtrunA17Chr1g0195151	Putative transcription factor AP2-EREBP family	7
MtrunA17Chr1g0195721	Putative ribosomal protein S5 domain 2-type	7
MtrunA17Chr1g0197171	Putative transcription factor MYB-HB-like family	7
MtrunA17Chr1g0197621	Putative glycosyl transferase, family 1	7
MtrunA17Chr1g0198121	Putative oligomeric Golgi complex subunit 1 protein	7
MtrunA17Chr1g0198151	Putative DNA-(apurinic or apyrimidinic site) lyase	7
MtrunA17Chr1g0199151	putative protein	7
MtrunA17Chr1g0199191	Putative VHS domain, armadillo-like helical, CLASP domain, TOG domain-containing protein	7
MtrunA17Chr1g0199411	Putative protein S-acyltransferase	7
MtrunA17Chr1g0199841	Putative aminodeoxychorismate synthase	7
MtrunA17Chr1g0199981	putative protein	7
MtrunA17Chr1g0199991	Putative carboxypeptidase D	7
MtrunA17Chr1g0200451	hypothetical protein	7
MtrunA17Chr1g0200501	putative protein	7
MtrunA17Chr1g0201101	Putative isomerase, Pseudouridylate synthase	7
MtrunA17Chr1g0201531	Putative sugar phosphate transporter domain-containing protein	7
MtrunA17Chr1g0202221	Putative ABC-type xenobiotic transporter	7
MtrunA17Chr1g0202261	Putative chitinase	7
MtrunA17Chr1g0202301	putative protein	7
MtrunA17Chr1g0202711	Putative protein kinase RLK-Pelle-CrRLK1L-1 family	7
MtrunA17Chr1g0203671	Putative transcription factor & lipid binding HD-SAD family	7
MtrunA17Chr1g0204071	putative protein	7
MtrunA17Chr1g0204121	Putative GDP-fucose protein O-fucosyltransferase	7
MtrunA17Chr1g0204151	Putative phosphoglucomutase (alpha-D-glucose-1,6-bisphosphate-dependent)	7
MtrunA17Chr1g0204601	Putative ATP diphosphatase	7
MtrunA17Chr1g0204841	Putative beta-ketoacyl-[acyl-carrier-protein] synthase I	7
MtrunA17Chr1g0204981	Putative protein Networked (NET), actin-binding (NAB)	7
MtrunA17Chr1g0205251	putative protein	7
MtrunA17Chr1g0205371	Putative geraniol 8-hydroxylase	7
MtrunA17Chr1g0205721	Putative cyclin	7
MtrunA17Chr1g0206121	Putative DnaJ domain, Chaperone J-domain superfamily, DnaJ subfamily C member 25	7
MtrunA17Chr1g0206601	Putative Gnk2-like domain-containing protein	7
MtrunA17Chr1g0206661	putative protein	7
MtrunA17Chr1g0206881	Putative tubulin	7
MtrunA17Chr1g0207241	Putative endo-1,4-beta-xylanase	7
MtrunA17Chr1g0207261	putative protein	7
MtrunA17Chr1g0207551	Putative transcription factor FAR family	7
MtrunA17Chr1g0207761	hypothetical protein	7
MtrunA17Chr1g0208051	putative protein	7
MtrunA17Chr1g0208231	Putative cyclin domain-containing protein	7
MtrunA17Chr1g0208381	Putative glycosyl transferase, family 14, beta-glucuronosyltransferase GlcAT14A/B/C	7
MtrunA17Chr1g0208931	Putative origin recognition complex subunit 4, P-loop containing nucleoside triphosphate hydrolase	7
MtrunA17Chr1g0208951	Putative CDP-diacylglycerol--serine O-phosphatidyltransferase	7
MtrunA17Chr1g0209561	Putative transcription factor C2H2 family	7
MtrunA17Chr1g0210071	hypothetical protein	7
MtrunA17Chr1g0210541	Putative coatomer delta subunit, Mu domain, AP-2 complex subunit mu superfamily protein	7
MtrunA17Chr1g0210591	Putative ribonuclease H	7
MtrunA17Chr1g0210711	Putative armadillo-like helical, tubulin-specific chaperone D, tubulin-folding cofactor D	7
MtrunA17Chr1g0210841	Putative nucleotide-diphospho-sugar transferase	7
MtrunA17Chr1g0211341	Putative importin-beta domain, armadillo-like helical, importin beta family	7
MtrunA17Chr1g0212341	Putative chromatin remodeling & transcriptional activation HMG family	7
MtrunA17Chr1g0213421	Putative 1,3-beta-glucan synthase	7
MtrunA17Chr1g0213541	Putative nucleotide-sugar transporter	7
MtrunA17Chr1g0213791	Putative transcription factor bHLH family	7
MtrunA17Chr2g0276971	Putative nonsense-mediated mRNA decay protein	7
MtrunA17Chr2g0277011	Putative protein-serine/threonine kinase CMGC-GSK family	7
MtrunA17Chr2g0277071	putative protein	7
MtrunA17Chr2g0277171	putative protein	7
MtrunA17Chr2g0277491	Putative nonaspanin (TM9SF), MFS transporter superfamily	7
MtrunA17Chr2g0277801	Putative UDP-glucose:Glycoprotein Glucosyltransferase	7
MtrunA17Chr2g0277821	Putative RNA helicase	7
MtrunA17Chr2g0277951	Putative arginine and glutamate-rich protein	7
MtrunA17Chr2g0277991	Putative F-box domain, leucine-rich repeat domain superfamily, F-box-like domain superfamily	7
MtrunA17Chr2g0278311	Putative transmembrane protein GPR107/GPR108	7
MtrunA17Chr2g0278491	Putative SWEET sugar transporter	7
MtrunA17Chr2g0279081	Putative LNK family protein	7
MtrunA17Chr2g0279871	Putative oligopeptide transporter, OPT superfamily	7
MtrunA17Chr2g0279881	Putative Mg2+ transporter protein, CorA-like/Zinc transport protein ZntB	7
MtrunA17Chr2g0280901	Putative transcription factor interactor and regulator Znf-B family	7
MtrunA17Chr2g0281121	putative protein	7
MtrunA17Chr2g0281481	Putative digestive organ expansion factor, predicted	7
MtrunA17Chr2g0281851	Putative fatty acid desaturase domain, sphingolipid delta4-desaturase	7
MtrunA17Chr2g0282041	Putative PSP, proline-rich	7
MtrunA17Chr2g0282301	putative protein	7
MtrunA17Chr2g0282931	putative protein	7
MtrunA17Chr2g0283951	Putative transcription factor MYB-HB-like family	7
MtrunA17Chr2g0284401	Putative DNA-directed DNA polymerase	7
MtrunA17Chr2g0285141	Putative senescence regulator S40	7
MtrunA17Chr2g0285411	Putative metallo-beta-lactamase, ribonuclease Z/Hydroxyacylglutathione hydrolase	7
MtrunA17Chr2g0285611	Putative chromatin regulator PHD family	7
MtrunA17Chr2g0286071	Putative glycosyl transferase, family 4	7
MtrunA17Chr2g0286081	Putative phospho-N-acetylmuramoyl-pentapeptide-transferase	7
MtrunA17Chr2g0286241	Putative galactose oxidase/kelch, beta-propeller, kelch-type beta propeller	7
MtrunA17Chr2g0287721	Putative small GTP-binding protein	7
MtrunA17Chr2g0287781	Putative nepenthesin	7
MtrunA17Chr2g0287811	Putative nepenthesin	7
MtrunA17Chr2g0287861	Putative nepenthesin	7
MtrunA17Chr2g0289341	Putative aminocyclopropanecarboxylate oxidase	7
MtrunA17Chr2g0289851	Putative NTF2-like domain superfamily protein	7
MtrunA17Chr2g0290471	Putative heavy metal-associated isoprenylated plant protein 4/7/8/17/18/19	7
MtrunA17Chr2g0291391	Putative translational (tr)-type GTP-binding domain-containing protein	7
MtrunA17Chr2g0291851	Putative sugar phosphate transporter domain-containing protein	7
MtrunA17Chr2g0292151	Putative peroxidase	7
MtrunA17Chr2g0292321	Putative SIT4 phosphatase-associated protein family	7
MtrunA17Chr2g0292421	Putative ferredoxin--NADP(+) reductase	7
MtrunA17Chr2g0293121	Putative tetrahydroberberine oxidase	7
MtrunA17Chr2g0295191	Putative transcription factor Hap3/NF-YB family	7
MtrunA17Chr2g0296411	putative protein	7
MtrunA17Chr2g0296931	Putative HAD hydrolase, subfamily IA, HAD superfamily	7
MtrunA17Chr2g0297091	putative protein	7
MtrunA17Chr2g0298031	Putative P-type H(+)-exporting transporter	7
MtrunA17Chr2g0298051	Putative transcription factor IBH1-like, bHLH domain-containing protein	7
MtrunA17Chr2g0298801	Putative Clp, repeat (R) domain, Clp domain superfamily protein	7
MtrunA17Chr2g0299081	Putative transcription factor C2C2-GATA family	7
MtrunA17Chr2g0299491	Putative DNA recombination and repair protein RecA	7
MtrunA17Chr2g0299661	Putative protein kinase CK1-CK1 family	7
MtrunA17Chr2g0300601	Putative MOB kinase activator family	7
MtrunA17Chr2g0301621	Putative sucrose synthase	7
MtrunA17Chr2g0302001	Putative pectinesterase	7
MtrunA17Chr2g0302061	putative protein	7
MtrunA17Chr2g0302601	Putative DNA (cytosine-5-)-methyltransferase	7
MtrunA17Chr2g0304251	Putative glycosidase	7
MtrunA17Chr2g0304721	Putative flavin-containing monooxygenase	7
MtrunA17Chr2g0305311	Putative probable transposase, Ptta/En/Spm, plant	7
MtrunA17Chr2g0305371	Putative [Histone H3]-lysine(4) N-trimethyltransferase transcription regulator SET family	7
MtrunA17Chr2g0307011	Putative ethanolamine kinase	7
MtrunA17Chr2g0307941	Putative transcription factor WD40-like family	7
MtrunA17Chr2g0308841	Putative Zinc finger, SWIM-type, FHY3/FAR1 family	7
MtrunA17Chr2g0309711	Putative chromatin regulator PHD family	7
MtrunA17Chr2g0310781	Putative protein kinase TKL-Pl-6 family	7
MtrunA17Chr2g0313171	Putative ubiquitinyl hydrolase 1	7
MtrunA17Chr2g0313891	Putative glucan endo-1,3-beta-D-glucosidase	7
MtrunA17Chr2g0315481	Putative DNA polymerase delta subunit 3	7
MtrunA17Chr2g0315601	Putative NTF2-like domain superfamily protein	7
MtrunA17Chr2g0316551	Putative transcription factor bZIP family	7
MtrunA17Chr2g0317001	Putative protein kinase STE-STE20-YSK family	7
MtrunA17Chr2g0317511	putative protein	7
MtrunA17Chr2g0317611	Putative ubiquitin-conjugating enzyme E2, ubiquitin-conjugating enzyme/RWD	7
MtrunA17Chr2g0317831	Putative leucine-rich repeat domain superfamily	7
MtrunA17Chr2g0318151	Putative TRAPP II complex, TRAPPC10 protein	7
MtrunA17Chr2g0318211	Putative ribonuclease H domain-containing protein	7
MtrunA17Chr2g0318601	putative protein	7
MtrunA17Chr2g0318611	putative protein	7
MtrunA17Chr2g0318861	Putative calcium-binding protein KIC/PBP1/KRP1	7
MtrunA17Chr2g0318911	Putative carboxypeptidase D	7
MtrunA17Chr2g0318991	Putative GH3 family protein	7
MtrunA17Chr2g0319441	Putative UHRF1-binding protein	7
MtrunA17Chr2g0319891	Putative Tim44-like domain, NTF2-like domain superfamily protein	7
MtrunA17Chr2g0321661	Putative neoxanthin synthase	7
MtrunA17Chr2g0321761	putative protein	7
MtrunA17Chr2g0322211	Putative ubiquitinyl hydrolase 1	7
MtrunA17Chr2g0322301	putative protein	7
MtrunA17Chr2g0322331	Putative cellulose synthase (UDP-forming)	7
MtrunA17Chr2g0322341	Putative cellulose synthase (UDP-forming)	7
MtrunA17Chr2g0322441	Putative laccase	7
MtrunA17Chr2g0322731	Putative transcription factor & lipid binding HD-SAD family	7
MtrunA17Chr2g0323101	Putative [Histone H3]-lysine(4) N-trimethyltransferase chromatin remodeling SET family	7
MtrunA17Chr2g0323161	Putative xyloglucan:xyloglucosyl transferase	7
MtrunA17Chr2g0323261	hypothetical protein	7
MtrunA17Chr2g0323881	Putative transcription factor ULT family	7
MtrunA17Chr2g0324301	Putative DTW domain-containing protein DTWD2/YfiP	7
MtrunA17Chr2g0324471	Putative protein kinase RLK-Pelle-L-LEC family	7
MtrunA17Chr2g0324481	Putative protein kinase RLK-Pelle-L-LEC family	7
MtrunA17Chr2g0325001	Putative glutaredoxin, Thioredoxin-like superfamily	7
MtrunA17Chr2g0325071	Putative serine C-palmitoyltransferase	7
MtrunA17Chr2g0325091	Putative small GTP-binding protein	7
MtrunA17Chr2g0325171	Putative transcription factor TCP family	7
MtrunA17Chr2g0325901	Putative ATP diphosphatase	7
MtrunA17Chr2g0325991	Putative V-type ATPase, V0 complex, 116kDa subunit family	7
MtrunA17Chr2g0326731	Putative transcription factor & lipid binding HD-SAD family	7
MtrunA17Chr2g0326771	Putative transcription factor C2C2-GATA family	7
MtrunA17Chr2g0326781	Putative pleckstrin domain, START domain, protein ENHANCED DISEASE RESISTANCE 2	7
MtrunA17Chr2g0326851	Protein CNGC15c	7
MtrunA17Chr2g0326861	Putative Ion transport domain-containing protein	7
MtrunA17Chr2g0326871	Protein CNGC15c	7
MtrunA17Chr2g0326991	Putative DNA helicase	7
MtrunA17Chr2g0327881	Putative methyl-CpG DNA binding, DNA-binding domain superfamily	7
MtrunA17Chr2g0329181	Putative DNA topoisomerase (ATP-hydrolyzing)	7
MtrunA17Chr2g0329651	Putative Rab-GTPase-TBC domain-containing protein	7
MtrunA17Chr2g0329701	Putative ribonuclease H	7
MtrunA17Chr2g0329941	hypothetical protein	7
MtrunA17Chr2g0330531	Putative transcription factor WD40-like family	7
MtrunA17Chr2g0330641	Putative transcription factor bHLH family	7
MtrunA17Chr2g0331051	Putative malate dehydrogenase (oxaloacetate-decarboxylating) (NADP(+))	7
MtrunA17Chr2g0331531	Putative PLAC8 motif-containing protein	7
MtrunA17Chr2g0331981	Putative transcription factor WD40-like family	7
MtrunA17Chr2g0333531	putative protein	7
MtrunA17Chr2g0333821	Putative protein kinase CAMK-CAMKL-CHK1 family	7
MtrunA17Chr2g0333831	putative protein	7
MtrunA17Chr2g0333881	Putative beta-ketoacyl-[acyl-carrier-protein] synthase III	7
MtrunA17Chr3g0077751	putative protein	7
MtrunA17Chr3g0077761	putative protein	7
MtrunA17Chr3g0078011	Putative Galactose-binding-like domain superfamily, SUN domain-containing protein	7
MtrunA17Chr3g0078491	putative protein	7
MtrunA17Chr3g0078561	Putative alpha crystallin/Hsp20 domain, HSP20-like chaperone	7
MtrunA17Chr3g0078901	Putative NmrA-like domain, NAD(P)-binding domain superfamily	7
MtrunA17Chr3g0079201	Putative ribosomal protein L14P	7
MtrunA17Chr3g0079321	Putative L-ascorbate oxidase	7
MtrunA17Chr3g0079521	Putative mitochondrial intermediate peptidase	7
MtrunA17Chr3g0079881	Putative adenylyl-sulfate reductase (thioredoxin)	7
MtrunA17Chr3g0080341	Putative transcription factor bZIP family	7
MtrunA17Chr3g0080441	putative protein	7
MtrunA17Chr3g0081021	putative protein	7
MtrunA17Chr3g0081691	Putative BRCT domain-containing protein	7
MtrunA17Chr3g0081951	Putative THO complex, subunit THOC1 protein	7
MtrunA17Chr3g0082361	putative protein	7
MtrunA17Chr3g0083381	putative protein	7
MtrunA17Chr3g0083431	putative protein	7
MtrunA17Chr3g0083441	hypothetical protein	7
MtrunA17Chr3g0085691	Putative ERCC4 domain, restriction endonuclease type II, EME1/EME2 domain-containing protein	7
MtrunA17Chr3g0086841	Putative phosphoserine phosphatase	7
MtrunA17Chr3g0087141	Putative DNA (cytosine-5-)-methyltransferase	7
MtrunA17Chr3g0087291	Putative GDP-fucose protein O-fucosyltransferase	7
MtrunA17Chr3g0090011	Putative structural maintenance of chromosomes protein	7
MtrunA17Chr3g0091621	Putative xyloglucan 6-xylosyltransferase	7
MtrunA17Chr3g0092051	Putative monodehydroascorbate reductase (NADH)	7
MtrunA17Chr3g0092601	putative protein	7
MtrunA17Chr3g0093581	Putative EXOC6/PINT-1/Sec15/Tip20, domain 2 protein	7
MtrunA17Chr3g0094861	Putative cellulose synthase (UDP-forming) transcription factor C2H2 family	7
MtrunA17Chr3g0096661	Putative protodermal factor 1	7
MtrunA17Chr3g0098151	hypothetical protein	7
MtrunA17Chr3g0098181	Putative DNA-directed DNA polymerase	7
MtrunA17Chr3g0098661	Putative MFS transporter superfamily, biopterin transporter family	7
MtrunA17Chr3g0098731	Putative ataxin 2, SM domain-containing protein	7
[truncated: 1,730 more rows]

## Sheet: S6
Supplementary Table S6. 368 genes in DS-(open)DARs. The three DS-(open)DAR-DEGs are highligted in yellow.
Gene	Annotation
MtrunA17Chr1g0146901	Putative CTAG/Pcc1 family protein
MtrunA17Chr1g0146911	Putative ABI family protein
MtrunA17Chr1g0147081	Putative CS domain, HSP20-like chaperone, NudC family
MtrunA17Chr1g0149341	putative protein
MtrunA17Chr1g0149351	Putative F-box domain, leucine-rich repeat domain superfamily, F-box-like domain superfamily
MtrunA17Chr1g0151161	hypothetical protein
MtrunA17Chr1g0153001	Putative acetyl-CoA C-acyltransferase
MtrunA17Chr1g0154731	Putative cytochrome P450
MtrunA17Chr1g0157751	Putative transmembrane protein TauE
MtrunA17Chr1g0157761	putative protein
MtrunA17Chr1g0159451	Putative exoribonuclease II
MtrunA17Chr1g0161771	Putative Extensin domain-containing protein
MtrunA17Chr1g0163931	Putative AAA+ ATPase domain, P-loop containing nucleoside triphosphate hydrolase
MtrunA17Chr1g0163941	hypothetical protein
MtrunA17Chr1g0165191	Putative protein kinase RLK-Pelle-LRR-XI-1 family
MtrunA17Chr1g0181511	Putative peroxidase
MtrunA17Chr1g0184781	Putative F-box domain, leucine-rich repeat domain superfamily, F-box-like domain superfamily
MtrunA17Chr1g0189181	Putative nucleoporin peptidase S59
MtrunA17Chr1g0189191	hypothetical protein
MtrunA17Chr1g0189201	Putative nucleoporin peptidase S59
MtrunA17Chr1g0196781	Putative transcription factor AP2-EREBP family
MtrunA17Chr1g0198531	Putative amino acid transporter, transmembrane domain-containing protein
MtrunA17Chr1g0199461	Putative ubiquitinyl hydrolase 1
MtrunA17Chr1g0201101	Putative isomerase, Pseudouridylate synthase
MtrunA17Chr1g0202221	Putative ABC-type xenobiotic transporter
MtrunA17Chr1g0202231	Putative chitinase
MtrunA17Chr1g0203371	Putative ascorbate ferrireductase (transmembrane)
MtrunA17Chr1g0206871	Putative amino acid transporter, transmembrane domain-containing protein
MtrunA17Chr1g0212301	Putative glutathione transferase
MtrunA17Chr1g0213021	Putative chalcone isomerase
MtrunA17Chr2g0277591	Putative polygalacturonate 4-alpha-galacturonosyltransferase
MtrunA17Chr2g0278881	hypothetical protein
MtrunA17Chr2g0278891	Putative transferase, protein kinase RLK-Pelle-LRR-II family
MtrunA17Chr2g0281901	Putative stem-specific protein TSJT1
MtrunA17Chr2g0281911	Putative mediator of RNA polymerase II transcription subunit 16
MtrunA17Chr2g0281921	Putative mediator of RNA polymerase II transcription subunit 16
MtrunA17Chr2g0284101	Putative protein kinase RLK-Pelle-LRR-II family
MtrunA17Chr2g0284411	Putative FAS1 domain-containing protein
MtrunA17Chr2g0284431	Putative FAS1 domain-containing protein
MtrunA17Chr2g0288551	Putative ankyrin repeat domain-containing protein
MtrunA17Chr2g0290281	Putative casparian strip membrane protein
MtrunA17Chr2g0290651	Putative WEB family protein
MtrunA17Chr2g0294381	Putative ATP citrate synthase
MtrunA17Chr2g0295311	hypothetical protein
MtrunA17Chr2g0295531	Putative pectinesterase
MtrunA17Chr2g0299001	Putative virus X resistance protein-like, coiled-coil
MtrunA17Chr2g0302341	hypothetical protein
MtrunA17Chr2g0302351	Putative guanine deaminase
MtrunA17Chr2g0307301	Cytochrome P450 72A68
MtrunA17Chr2g0307311	Putative 11-oxo-beta-amyrin 30-oxidase
MtrunA17Chr2g0307321	Putative 11-oxo-beta-amyrin 30-oxidase
MtrunA17Chr2g0308491	Putative P-loop containing nucleoside triphosphate hydrolase
MtrunA17Chr2g0308501	Putative transcription factor WD40-like family
MtrunA17Chr2g0313031	Putative F-box domain, FBD domain, F-box-like domain superfamily protein
MtrunA17Chr2g0313481	Putative AAA+ ATPase domain, P-loop containing nucleoside triphosphate hydrolase
MtrunA17Chr2g0313491	Putative AAA+ ATPase domain, P-loop containing nucleoside triphosphate hydrolase
MtrunA17Chr2g0313501	putative protein
MtrunA17Chr2g0313511	hypothetical protein
MtrunA17Chr2g0313521	Putative P-loop containing nucleoside triphosphate hydrolase, leucine-rich repeat domain superfamily
MtrunA17Chr2g0313541	Putative AAA+ ATPase domain, P-loop containing nucleoside triphosphate hydrolase
MtrunA17Chr2g0313551	Putative glutathione transferase
MtrunA17Chr2g0313601	Putative 1,3-beta-glucan synthase
MtrunA17Chr2g0313611	Putative tetratricopeptide-like helical domain superfamily
MtrunA17Chr2g0314901	Putative protein kinase RLK-Pelle-DLSV family
MtrunA17Chr2g0314911	Putative protein kinase RLK-Pelle-DLSV family
MtrunA17Chr2g0315201	Putative transcription factor BES/BZR family
MtrunA17Chr2g0325421	Putative Ferritin-like superfamily
MtrunA17Chr2g0325811	putative protein
MtrunA17Chr2g0325981	Putative transcription factor WD40-like family
MtrunA17Chr2g0328461	Putative peptidase M20, bacterial exopeptidase dimerisation domain-containing protein
MtrunA17Chr2g0333301	Putative EF-hand domain-containing protein
MtrunA17Chr2g0333311	Putative transcription factor WD40-like family
MtrunA17Chr3g0081421	Putative EamA domain-containing protein
MtrunA17Chr3g0082511	Putative transcription factor STY-LRP1 family
MtrunA17Chr3g0083641	Putative P-loop containing nucleoside triphosphate hydrolase, leucine-rich repeat domain superfamily
MtrunA17Chr3g0083651	hypothetical protein
MtrunA17Chr3g0083921	Putative annexin
MtrunA17Chr3g0083931	hypothetical protein
MtrunA17Chr3g0083941	putative protein
MtrunA17Chr3g0084031	Putative P-loop containing nucleoside triphosphate hydrolase, leucine-rich repeat domain superfamily
MtrunA17Chr3g0084221	Putative NAD(P)H dehydrogenase (quinone), NADH:ubiquinone reductase (H(+)-translocating)
MtrunA17Chr3g0085451	Putative P-loop containing nucleoside triphosphate hydrolase, leucine-rich repeat domain superfamily
MtrunA17Chr3g0085461	hypothetical protein
MtrunA17Chr3g0085501	Putative P-loop containing nucleoside triphosphate hydrolase, leucine-rich repeat domain superfamily
MtrunA17Chr3g0085631	putative protein
MtrunA17Chr3g0085651	Putative P-loop containing nucleoside triphosphate hydrolase, leucine-rich repeat domain superfamily
MtrunA17Chr3g0085661	Putative RNA-directed DNA polymerase
MtrunA17Chr3g0085671	putative protein
MtrunA17Chr3g0086201	putative protein
MtrunA17Chr3g0088831	Putative F-box domain-containing protein
MtrunA17Chr3g0089221	putative protein
MtrunA17Chr3g0089231	Putative tetratricopeptide-like helical domain superfamily
MtrunA17Chr3g0089241	Putative tetratricopeptide-like helical domain superfamily
MtrunA17Chr3g0089251	Putative P-loop containing nucleoside triphosphate hydrolase, leucine-rich repeat domain superfamily
MtrunA17Chr3g0089461	Putative non-specific serine/threonine protein kinase
MtrunA17Chr3g0089661	putative protein
MtrunA17Chr3g0090401	Putative ribonuclease H domain, P-loop containing nucleoside triphosphate hydrolase
MtrunA17Chr3g0090411	putative protein
MtrunA17Chr3g0091141	Putative cytokinin dehydrogenase
MtrunA17Chr3g0095711	Putative 2-hydroxyisoflavanone dehydratase, Carboxylesterase
MtrunA17Chr3g0095921	Putative 3-hydroxyisobutyryl-CoA hydrolase
MtrunA17Chr3g0096081	Putative Sulfotransferase domain, P-loop containing nucleoside triphosphate hydrolase
MtrunA17Chr3g0097891	Putative PMR5 domain, PC-Esterase
MtrunA17Chr3g0100741	Putative ankyrin repeat-containing domain, PGG domain, ankyrin repeat-containing domain superfamily
MtrunA17Chr3g0101181	Putative virus X resistance protein-like, coiled-coil
MtrunA17Chr3g0101191	Putative RNA-directed DNA polymerase
MtrunA17Chr3g0101231	Putative virus X resistance protein-like, coiled-coil
MtrunA17Chr3g0102261	Putative TIR domain, P-loop containing nucleoside triphosphate hydrolase
MtrunA17Chr3g0102321	putative protein
MtrunA17Chr3g0103031	Putative chromatin remodeling & transcription regulator BTB-POZ family
MtrunA17Chr3g0103041	hypothetical protein
MtrunA17Chr3g0105071	Putative lyase
MtrunA17Chr3g0109461	Putative protein kinase RLK-Pelle-DLSV family
MtrunA17Chr3g0109471	Putative lactoylglutathione lyase
MtrunA17Chr3g0109481	Putative lactoylglutathione lyase
MtrunA17Chr3g0114121	Putative polyketide cyclase/dehydrase, START-like domain superfamily
MtrunA17Chr3g0114411	Putative chromatin remodeling & transcription regulator BTB-POZ family
MtrunA17Chr3g0115511	Putative ligase
MtrunA17Chr3g0118171	Putative tetratricopeptide-like helical domain superfamily
MtrunA17Chr3g0118451	Putative ceramidase
MtrunA17Chr3g0119181	Putative ribonuclease III
MtrunA17Chr3g0120371	hypothetical protein
MtrunA17Chr3g0120381	putative protein
MtrunA17Chr3g0121001	Putative 6'-deoxychalcone synthase
MtrunA17Chr3g0121411	Putative phosphoric monoester hydrolase
MtrunA17Chr3g0121421	hypothetical protein
MtrunA17Chr3g0121531	Putative chalcone synthase
MtrunA17Chr3g0121841	Putative DNA repair protein Rad50
MtrunA17Chr3g0121851	Putative glycine hydroxymethyltransferase
MtrunA17Chr3g0121871	Putative rapid ALkalinization Factor
MtrunA17Chr3g0122121	Putative plus-end-directed kinesin ATPase
MtrunA17Chr3g0122731	hypothetical protein
MtrunA17Chr3g0122741	Putative OTU domain, papain-like cysteine peptidase superfamily
MtrunA17Chr3g0122821	Putative FAD-binding domain, FAD/NAD(P)-binding domain superfamily
MtrunA17Chr3g0124471	Putative NADP-retinol dehydrogenase
MtrunA17Chr3g0125201	Putative aminocyclopropanecarboxylate oxidase
MtrunA17Chr3g0128421	Putative protein-serine/threonine phosphatase chromatin remodeling SET family
MtrunA17Chr3g0129321	Putative transcription factor WRKY family
MtrunA17Chr3g0130171	Putative F-box domain-containing protein
MtrunA17Chr3g0131441	Putative calreticulin/calnexin, concanavalin A-like lectin/glucanase domain superfamily
MtrunA17Chr3g0131451	putative protein
MtrunA17Chr3g0131831	Putative protein FAM214/SPAC3H8.04
MtrunA17Chr3g0131841	putative protein
MtrunA17Chr3g0133341	Putative proton-dependent oligopeptide transporter family, MFS transporter superfamily
MtrunA17Chr3g0134811	Putative histone acetyltransferase chromatin regulator PHD family
MtrunA17Chr3g0136071	putative protein
MtrunA17Chr3g0136081	Putative transcription factor Nin-like family
MtrunA17Chr3g0137061	Putative armadillo-like helical protein
MtrunA17Chr3g0137781	putative protein
MtrunA17Chr3g0137821	Putative phospholipase D
MtrunA17Chr3g0142131	Putative EamA domain-containing protein
MtrunA17Chr3g0144001	Putative 12-oxophytodienoate reductase
MtrunA17Chr4g0001601	putative protein
MtrunA17Chr4g0001611	Putative DnaJ domain, Chaperone J-domain superfamily
MtrunA17Chr4g0003601	Putative peptide deformylase
MtrunA17Chr4g0003981	Putative ABC-type D-allose transporter
MtrunA17Chr4g0006121	putative protein
MtrunA17Chr4g0006131	Putative beta-glucosidase
MtrunA17Chr4g0006141	putative protein
MtrunA17Chr4g0006151	hypothetical protein
MtrunA17Chr4g0008781	Putative glutathione transferase
MtrunA17Chr4g0010121	Putative omega-hydroxypalmitate O-feruloyl transferase
MtrunA17Chr4g0011421	Putative ATP diphosphatase
MtrunA17Chr4g0011471	Putative proton-dependent oligopeptide transporter family, MFS transporter superfamily
MtrunA17Chr4g0011501	Arginase
MtrunA17Chr4g0022171	Putative protein-serine/threonine phosphatase
MtrunA17Chr4g0022871	Putative equilibrative nucleoside transporter, MFS transporter superfamily
MtrunA17Chr4g0024811	putative protein
MtrunA17Chr4g0025841	Putative pectinesterase
MtrunA17Chr4g0028911	Putative 3-oxoacyl-[acyl-carrier-protein] reductase
MtrunA17Chr4g0033371	Putative protein kinase CAMK-CDPK family
MtrunA17Chr4g0033901	Putative transposase, MuDR, plant, MULE transposase domain-containing protein
MtrunA17Chr4g0035141	Putative 27S pre-rRNA (guanosine(2922)-2'-O)-methyltransferase
MtrunA17Chr4g0035261	putative protein
MtrunA17Chr4g0036031	Putative dihydroflavanol 4-reductase
MtrunA17Chr4g0037981	Putative large ribosomal RNA subunit accumulation protein YceD
MtrunA17Chr4g0037991	Putative protein S-acyltransferase
MtrunA17Chr4g0041431	Putative transcription factor C2H2 family
MtrunA17Chr4g0042021	Putative vacuolar protein sorting-associated protein Ist1
MtrunA17Chr4g0044561	Putative filament-like plant protein
MtrunA17Chr4g0044751	Putative methylcrotonoyl-CoA carboxylase
MtrunA17Chr4g0044761	Putative protein/nucleic acid deglycase DJ-1, class I glutamine amidotransferase
MtrunA17Chr4g0045021	putative protein
MtrunA17Chr4g0045721	Putative cysteine synthase
MtrunA17Chr4g0048421	Putative P-loop containing nucleoside triphosphate hydrolase, leucine-rich repeat domain superfamily
MtrunA17Chr4g0049291	Putative squalene monooxygenase
MtrunA17Chr4g0051261	Putative cyclin-dependent kinase CMGC-CDK-Pl family
MtrunA17Chr4g0053321	Putative UDP-glucuronosyl/UDP-glucosyltransferase, UDP-glycosyltransferase family
MtrunA17Chr4g0053841	Putative BTB/POZ domain, NPH3 domain, NPH3/RPT2-like family protein
MtrunA17Chr4g0053851	hypothetical protein
MtrunA17Chr4g0056081	Putative EamA domain-containing protein
MtrunA17Chr4g0056431	Putative ABC-type nitrate transporter
MtrunA17Chr4g0058871	Putative morc, S5 domain 2 protein
MtrunA17Chr4g0059671	Putative Smr domain, tetratricopeptide-like helical domain superfamily
MtrunA17Chr4g0059681	Putative phenazine biosynthesis PhzF protein
MtrunA17Chr4g0060401	Putative ABC-type sulfate transporter
MtrunA17Chr4g0061141	Putative protein-serine/threonine kinase CMGC-CDK-CRK7-CDK9 family
MtrunA17Chr4g0061781	Putative GDP-fucose protein O-fucosyltransferase
MtrunA17Chr4g0064321	Putative telomere-associated protein Rif1
MtrunA17Chr4g0064531	Putative C2 domain, synaptotagmin-like mitochondrial-lipid-binding domain, C2 domain superfamily
MtrunA17Chr4g0065231	Putative ABC transporter, AAA+ ATPase domain, ABC-2 type transporter
MtrunA17Chr4g0065241	Putative transcription factor Homeodomain-TALE-KNOX family
MtrunA17Chr4g0065971	hypothetical protein
MtrunA17Chr4g0065981	Putative primary-amine oxidase
MtrunA17Chr4g0066371	Putative protein-serine/threonine phosphatase
MtrunA17Chr4g0068821	Putative-like superfamily protein
MtrunA17Chr4g0069731	Putative chromatin regulator PHD family
MtrunA17Chr4g0069741	hypothetical protein
MtrunA17Chr4g0069751	Putative transcription factor C2H2 family
MtrunA17Chr4g0070851	Putative mitogen-activated protein kinase kinase STE-STE7 family
MtrunA17Chr4g0070861	putative protein
MtrunA17Chr4g0070871	Putative protein-serine/threonine phosphatase
MtrunA17Chr4g0071851	Putative ANTH domain, ENTH domain, ANTH domain superfamily protein
MtrunA17Chr4g0073901	Early nodulin-16
MtrunA17Chr4g0073911	Putative pectinesterase
MtrunA17Chr4g0074011	Putative ribosomal protein L2, domain 2
MtrunA17Chr4g0075121	putative protein
MtrunA17Chr4g0075131	hypothetical protein
MtrunA17Chr4g0075141	Putative transcription factor Hap3/NF-YB family
MtrunA17Chr4g0075781	Putative laccase
MtrunA17Chr5g0402051	Putative nicotinate phosphoribosyltransferase
MtrunA17Chr5g0402504	Putative transcription factor WD40-like family
MtrunA17Chr5g0405881	Putative 11-S seed storage protein, plant
MtrunA17Chr5g0407831	Putative Root UVB sensitive family
MtrunA17Chr5g0419681	Putative alcohol dehydrogenase
MtrunA17Chr5g0429541	Putative glucan 1,3-beta-glucosidase
MtrunA17Chr5g0430151	Putative cytochrome P450
MtrunA17Chr5g0430371	Putative PMR5 domain, PC-Esterase
MtrunA17Chr5g0430381	Putative asparagine synthase (glutamine-hydrolyzing)
MtrunA17Chr5g0430631	hypothetical protein
MtrunA17Chr5g0432241	Putative O-methyltransferase domain, plant methyltransferase dimerisation
MtrunA17Chr5g0432301	Putative O-methyltransferase domain, plant methyltransferase dimerisation
MtrunA17Chr5g0432861	Putative BTB/POZ domain, NPH3 domain, NPH3/RPT2-like family protein
MtrunA17Chr5g0433911	Putative ABC-type Cd(2+) transporter
MtrunA17Chr5g0438001	putative protein
MtrunA17Chr5g0439271	Putative tripeptidyl-peptidase II
MtrunA17Chr5g0441451	putative protein
MtrunA17Chr5g0441461	Putative F-box domain-containing protein
MtrunA17Chr5g0446161	Putative premnaspirodiene oxygenase
MtrunA17Chr6g0450091	Putative replication factor-A protein
MtrunA17Chr6g0450981	hypothetical protein
MtrunA17Chr6g0451291	Putative Haem peroxidase superfamily, Haem peroxidase, animal-type
MtrunA17Chr6g0453291	Putative reverse transcriptase domain, domain X, DNA/RNA polymerase superfamily
MtrunA17Chr6g0456601	Putative glucan endo-1,3-beta-D-glucosidase
MtrunA17Chr6g0456611	Putative glucan endo-1,3-beta-D-glucosidase
MtrunA17Chr6g0463501	putative protein
MtrunA17Chr6g0463511	hypothetical protein
MtrunA17Chr6g0465181	Putative leucine-rich repeat-containing, plant-type, leucine-rich repeat domain superfamily
MtrunA17Chr6g0465391	Putative alcohol-forming fatty acyl-CoA reductase
MtrunA17Chr6g0468191	Putative virus X resistance protein-like, coiled-coil
MtrunA17Chr6g0469631	Putative very-long-chain 3-oxoacyl-CoA synthase
MtrunA17Chr6g0472801	Putative phloem protein
MtrunA17Chr6g0474681	Putative transcription factor bHLH family
MtrunA17Chr6g0480111	Putative RNA-directed DNA polymerase
MtrunA17Chr6g0480241	hypothetical protein
MtrunA17Chr6g0480451	Putative TIR domain, AAA+ ATPase domain, P-loop containing nucleoside triphosphate hydrolase
MtrunA17Chr6g0480511	Putative siRNA-mediated silencing protein NRDE-2
MtrunA17Chr6g0480521	Putative TIR domain, P-loop containing nucleoside triphosphate hydrolase
MtrunA17Chr6g0480531	putative protein
MtrunA17Chr6g0480981	Putative AAA+ ATPase domain, P-loop containing nucleoside triphosphate hydrolase, TIR
MtrunA17Chr6g0480991	Putative P-loop containing nucleoside triphosphate hydrolase
MtrunA17Chr6g0481021	Putative cyclic nucleotide-binding domain, Ion transport domain, rmlC-like jelly roll
MtrunA17Chr6g0482381	hypothetical protein
MtrunA17Chr6g0482391	putative protein
MtrunA17Chr6g0482771	Putative tetratricopeptide-like helical domain superfamily
MtrunA17Chr6g0482781	putative protein
MtrunA17Chr6g0482791	Putative tetratricopeptide-like helical domain superfamily
MtrunA17Chr6g0483401	Putative EamA domain-containing protein
MtrunA17Chr6g0486281	Putative translation elongation factor EFTs/EF1B
MtrunA17Chr6g0486291	Putative elongation factor Ts, dimerisation domain superfamily
MtrunA17Chr6g0486301	Putative TIR domain, P-loop containing nucleoside triphosphate hydrolase
MtrunA17Chr7g0214601	putative protein
MtrunA17Chr7g0214611	putative protein
MtrunA17Chr7g0214621	Putative transcription factor interactor and regulator CCHC(Zn) family
MtrunA17Chr7g0214631	hypothetical protein
MtrunA17Chr7g0217141	Putative transcription factor bHLH family
MtrunA17Chr7g0226691	Putative Late nodulin
MtrunA17Chr7g0228891	Putative transcription factor MYB-HB-like family
MtrunA17Chr7g0233811	putative protein
MtrunA17Chr7g0236691	Putative protein kinase RLK-Pelle-DLSV family
MtrunA17Chr7g0240661	Putative glutathione transferase
MtrunA17Chr7g0242431	Putative SGNH hydrolase-type esterase domain, SGNH hydrolase superfamily
MtrunA17Chr7g0244411	Putative chromatin regulator PHD family
MtrunA17Chr7g0244441	Putative transcription factor bHLH family
MtrunA17Chr7g0245241	Putative tetratricopeptide-like helical domain superfamily, DYW domain-containing protein
MtrunA17Chr7g0245521	Putative Heat shock protein 70 family
MtrunA17Chr7g0245531	Putative Heat shock protein 70 family
MtrunA17Chr7g0246121	Putative geraniol 8-hydroxylase
MtrunA17Chr7g0249411	Putative 5-amino-6-(5-phosphoribosylamino)uracil reductase
MtrunA17Chr7g0255161	Putative protein S-acyltransferase
MtrunA17Chr7g0255541	hypothetical protein
MtrunA17Chr7g0256631	putative protein
MtrunA17Chr7g0256681	putative protein
MtrunA17Chr7g0258051	Putative protein kinase NEK family
MtrunA17Chr7g0259831	Putative cyclin PHO80, Cyclin-like superfamily
MtrunA17Chr7g0259841	Putative GTP-binding protein, ribosome biogenesis
MtrunA17Chr7g0261151	Putative transcription factor AP2-EREBP family
MtrunA17Chr7g0262941	Putative very-long-chain 3-oxoacyl-CoA reductase
MtrunA17Chr7g0262951	Putative Ion channel regulatory protein, UNC-93
MtrunA17Chr7g0265341	Putative polyadenylate binding protein, human types 1, 2, 3, 4
MtrunA17Chr7g0266211	Putative transcription factor bZIP family
MtrunA17Chr7g0266871	Putative tetratricopeptide-like helical domain superfamily
MtrunA17Chr7g0266881	hypothetical protein
MtrunA17Chr7g0267711	Putative transcription factor WD40-like family
MtrunA17Chr7g0267791	Putative protein WVD2-like 4/5/6
MtrunA17Chr7g0267821	putative protein
MtrunA17Chr7g0268401	Putative peptide chain release factor N(5)-glutamine methyltransferase
MtrunA17Chr7g0268411	hypothetical protein
[truncated: 60 more rows]
